# Supplementary material for: Changes in fractional exhaled nitric oxide, forced expiratory volume in one second, and forced oscillation technique parameters over three years in adults with bronchial asthma managed under Yokohama Seibu Hospital’s coordinated care system
Source: BMC Pulm Med. 2024 May 2;24:214. doi: 10.1186/s12890-024-03040-7 (PMC11064294; doi:10.1186/s12890-024-03040-7)
Supplement: Supplementary file 1 — Supplementary Material 1. [file 12890_2024_3040_MOESM1_ESM.xlsx]

## Sheet: NOFEVMOST
観察番号	通し番号2	通し番号	受診日	連携先	病名	コメント	主治医	備考	年齢	性別	アトピー	喫煙	連携回数	治療	安定度	NO	FEV	％FEV	FEV/FVC	R5	R20	X5	Fres	ALX	ACT	ｂEOS	IgE	備考	最終受診	中断理由	入院	救急外来受診	PSL使用発作	連携回数	治療	安定度	備考
0	23		2014.4.28	池辺小児科	喘息				67	F	A	n	2	Ad250x2+LTRA	一度発作	18	2.1	122	83	2.73	2.09	-0.61	7.96	2.08		2.5	170						1	2	Ad250x2+LTRA	一度発作
0	28	500	2015-01-16	ひらの内科	喘息			sinusitis	63	f	a	n	0	fvc200+SRT+LTRA	初回	27	1.54	84.2	64.2	4.75	4.13	-0.83	8.99	3.12		9.4	540							0	fvc200+SRT+LTRA	初回
0	36	421	2014-09-17	海老名呼吸器	喘息	二回目			80	F	na	n	1	Ad250x2	安定	17	1.93	134	75.7	2.13	1.87	-1.19	10.62	5.17		1.9	9							1	Ad250x2	安定
0	42		2014.8.8						63	F	na	n	2	ad250x2	安定	17	2.34	118	75.2	3.85	3.03	-0.51	7.69	1.8										2	ad250x2	安定
0	59	128	2013-09-24	かなた内科	喘息＋鼻炎				65	F	na	n	2	Aｄ500ｘ2＋SRT+LTRA	安定	35	1.81	102.8	75.4	4.57	3.43	-1.34	11.26	7		2	60							2	Aｄ500ｘ2＋SRT+LTRA	安定
0	70	73	2013-07-12	小島クリニック	喘息				81	F	na	n	0	ad250x2	初回	16	1.23	98.4	59.7	2.65	2.37	-0.38	8.79	1.39				Dmin2.89SGrs/Grsc0.13 PD15:6.189						0	ad250x2	初回	Dmin2.89SGrs/Grsc0.13 PD15:6.189
0	88		2013.9.7					BA+IP	61	F	a	n	1	ad500x2	発作ありSTEPUP	20	2.64	130	75.8	3.88	3.77	-0.08	5.35	0.51		5.1							1	1	ad500x2	発作ありSTEPUP
0	96		2014.1.28						65	F	a	n	0	MF400+LABA	初回	73	2.31	146	83.1	3.63	2.83	-0.78	9.32	3.03				SAS,CPAP sinusitisあり						0	MF400+LABA	初回	SAS,CPAP sinusitisあり
0	110	329	2014-05-30	星川ひろクリニック	喘息	２回目			66	F	na	n	1	Ad500x2+PSL5mg+LTRA+IPD	安定	6	2.26	122.8	74.8	2.13	1.51	-0.51	8.13	1.79		0.1	27							1	Ad500x2+PSL5mg+LTRA+IPD	安定
0	118	239	2014-02-25	梅澤医院	喘息	三回目			73	F	A	n	4	Sim6	安定ステップダウン	27	2.05	137	70.7	4.08	3.33	-2.21	14.65	13.01		1	330	sim6⇒4ステップダウン						4	Sim6	安定ステップダウン	sim6⇒4ステップダウン
0	133	135	2013-10-04	川本胃腸科	喘息			AIA?	65	f	na	n	1	ad250x2+LTRA	痰交じり	15	1.85	97.34	67.3	3.71	3.33	-0.37	6.78	1.16		0.4	120							1	ad250x2+LTRA	痰交じり
0	150	87	2013-07-30	平野内科	喘息				71	F	NA	n	2	ad500x2+LTRA	安定ステップダウン	26	1.82	123.8	75.5	2.38	2.67	-0.3	6.34	0.96				LTRAoff						2	ad500x2+LTRA	安定ステップダウン	LTRAoff
0	166	354	2014-06-20	はしば内科	喘息	二回目			82	M	na	ex	3	ad250x2+LTRA+SRT	安定	17	2.99	146	72.9	1.34	1.13	-0.34	7.38	1.12		5.7	2900	IgE2900						3	ad250x2+LTRA+SRT	安定	IgE2900
0	178	134	2013-10-04	武岡	喘息			Af	78	F	A	n	1	cic800+LTRA+LABA	安定	8	1.68	110	59	3.23	2.9	-0.47	7.06	1.6		6.3	950							1	cic800+LTRA+LABA	安定
0	187	102	2013-08-09	笹野台内科	喘息				73	f	a	n	1	cic200+LTRA	安定	26	1.96	144	86	3.26	2.81	0.37	7.54	1.2										1	cic200+LTRA	安定
0	204	114	2013-08-27	希望ヶ丘駅前	喘息				40	F	na	n	6	FP400+LABA	安定	18	3.19	119	85	2.62	2.04	-0.55	7.57	2.31		6.1	69							6	FP400+LABA	安定
0	215	460	2014-11-18	さわのクリニック	喘息	二回目			51	M	A	ex	1	Ad500x2+SRT+LTRA	安定	182	2.99	90.9	71.3	4.44	3.36	-1.1	9.83	5.63		5.8	890							1	Ad500x2+SRT+LTRA	安定
0	221	257	2014-03-18	佐藤内科	喘息	三回目			75	F	na	n	2	cic400+LTRA	安定	16	2.21	135.6	82.4	2.63	2.4	-0.71	8.97	2.74		1.6	6							2	cic400+LTRA	安定
0	233	79	2013-07-23	サンクリニック	喘息				61	F	na	n	0	sim4+LTRA	初回	27	2.17	108.5	77.2	2.87	2.75	-0.18	5.83	0.68		3.3		Dmin6.323						0	sim4+LTRA	初回	Dmin6.323
0	269	256	2014-03-18	ひらの内科	喘息				70	M	a	n	0	Ad250x2+LTRA	初回	26	2.41	153.5	85.7	3.26	2.91	-0.06	5.34	0.4		4.3								0	Ad250x2+LTRA	初回
0	298		2014.1.7						58	M	A	C	2	FP400+LTRA	安定	16	4.12	131	84.6	1.47	1.47	-0.24	6.43	0.77		1.6	880							2	FP400+LTRA	安定
0	305	289	2014-04-16	瀬谷医院	喘息				67	F	NA	EX	2	SIM4+LTRA	安定	10	1.94	105	75.7	3.37	2.94	-0.22	6.03	0.75										2	SIM4+LTRA	安定
0	311	300	2014-04-22	上白根	喘息				68	F	NA	N	1	Q400+LABA+LTRA	安定	14	2.29	127.9	77.6	2.22	1.78	-0.45	7.64	1.58		1	37							1	Q400+LABA+LTRA	安定
0	317	155	2013-11-08	平野内科	喘息				68	F	NA	N	1	SIM4	安定	16	1.52	107	75.6	3.3	2.51	-0.69	8.98	2.69		0.8	12							1	SIM4	安定
0	336		2014.5.29						74	F	NA	N	3	AD250X2+LTRA	安定	21	1.62	100.6	65	3.64	2.75	-1.46	11.65	6.76		0.8	13							3	AD250X2+LTRA	安定
0	344		2014.6.24						81	M	NA	EX	3	SIM4	一度発作	20	1.58	97.5	54.9	8.67	5.64	-2.17	23.49	21.84		3.2	1800	2013.6.9救急受診				1	1	3	SIM4	一度発作	2013.6.9救急受診
0	371	594	2015-05-29	さわのクリニック	喘息				76	F	A	N	4	sim8+LTRA+SRT	安定	30	1.16	92.8	51.1	6.58	5.53	-0.75	7.73	2.53		2.8	15	2015.2循環器入院、動機ありLABA減量						4	sim8+LTRA+SRT	安定	2015.2循環器入院、動機ありLABA減量
0	382	164	2013-11-19	池部小児科	喘息＋鼻炎＋副鼻腔炎				63	f	A	n	7	FP800+LABA+LTRA	安定ステップダウン	42	1.86	96.9	68.4	4.41	3.92	-0.74	8.12	2.58		4.9	360	アドエア250ｘ2へすてっぷだうん						7	FP800+LABA+LTRA	安定ステップダウン	アドエア250ｘ2へすてっぷだうん
0	388		2015.8.21						53	F	A	c	1	Ad250x2	安定	25	1.87	93.5	85.4	3.83	3.14	-0.85	9.3	3.33		2.5	200							1	Ad250x2	安定
0	416	187	2013-12-20	222	喘息				68	F	NA	n	3	ad500x1	たまに咳	34	1.78	104	75	3.36	2.92	-0.53	7.78	1.78		2.7	5							3	ad500x1	たまに咳
0	426	365	2014-07-11	平野内科	喘息	三回目			66	F	A	N	3	sim4+LTRA	一度発作	18	2.03	113	74.3	3.37	2.91	-0.1	5.69	0.38		2.7	200						1	3	sim4+LTRA	一度発作
0	454	183	2013-12-20	上白根	喘息				83	M	NA	N	0	sim4	初回	21	2.79	128	77.3	3.34	2.3	-0.55	7.56	2.35		1.9	150							0	sim4	初回
0	464	318	2014-05-27	三井内科	喘息	三回目			74	M	A	c	2	sim2	安定	24	2.9	140	83.6	1.14	0.85	-0.39	8.64	1.4		1.3	390							2	sim2	安定
0	470	573	2015-04-24	渡辺呼吸器	喘息				83	F	NA	n	1	cic800+LTRA	安定	50	1.44	153	71	5.36	4.44	-1.33	12.06	6.5		2.8	51							1	cic800+LTRA	安定
0	475	234	2014-02-21	渡辺ファミリークリニック	喘息	二回目	平野から転院	Af 心不全	72	M	A	EX	0	sim4+SRT	初回	16	2.15	83.7	70.96	1.53	1.18	-0.67	9.65	2.6		0.7	110							0	sim4+SRT	初回
0	483	115	2013-08-30	武岡	喘息				71	F	NA	n	1	Ad250x2+LTRA	悪化、PSL	25	1.66	115.3	65.8	1.58	1.5	-0.21	6.44	0.75									1	1	Ad250x2+LTRA	悪化、PSL
0	493	55	2013-06-21	かなた	喘息				49	m	a	n	0	ad500x2	初回	80	3.68	109	74.8	2.46	2.13	-0.07	5.52	0.33		6	360							0	ad500x2	初回
0	500	78	2013-07-19	笹野台内科	喘息				72	M	NA	ex	2	BUD400	安定	26	2.9	142	75.9	2.68	2.03	-0.6	9.46	2.31										2	BUD400	安定
0	514		2013.8.20					Ep+BA	63	F	NA	n	2	PSL5+CIC400+SRT	安定	52	1.51	95.6	84.4	2.89	2.5	-0.4	7.98	1.44		1.5	120	6MWD452mSpO2:96%(RA)HGF20.4kgf						2	PSL5+CIC400+SRT	安定	6MWD452mSpO2:96%(RA)HGF20.4kgf
0	520	144	2013-10-25	平野内科	喘息				78	M	NA	n	1	Ad250x2+LTRA+SRT	安定	43	2.03	93.5	71.7	4.48	3.41	-0.48	8.08	1.77		3.5	290							1	Ad250x2+LTRA+SRT	安定
0	549		2013.7.3						54	F	a	c	0	Sim4+LTRA	初回	11	2.06	92.8	70.5	2.44	2.59	-0.04	5.3	0.29										0	Sim4+LTRA	初回
0	564	618	2015-06-23	ひらの内科	喘息				63	m	a	c	0	sim4+LTRA	初回	41	2.84	107	86.3	2.27	1.6	-0.44	7.52	1.44		0.5	140							0	sim4+LTRA	初回
0	572	284	2014-04-11	梅澤医院	喘息	二回目			66	f	a	ex	4	ad250x2	安定	9	2.33	132	83.2	1.84	1.75	-0.33	6.56	1.09		2.4	170							4	ad250x2	安定
0	577		2014.3.25					血痰	72	f	a	n	0	ad100x2	初回	4	1.35	82.8	88.8	3.99	3.76	-0.86	9.06	3.42		3.4								0	ad100x2	初回
0	589	775	2016-01-26	あすかい内科	喘息				73	f	na	n	3	ad500x2+LTRA	安定	52	1.57	104	72.4	3.8	2.51	-0.42	7.49	1.56		2.7	17	FGNでPSL、CYAを2016.12.5まで						3	ad500x2+LTRA	安定	FGNでPSL、CYAを2016.12.5まで
0	598		2013.12.3					副鼻腔炎、気管支拡張症	71	f	a	n	2	cic400	発作受診あり		1.94	108.4	75.7	2.54	2.36	-0.35	6.99	1.18		0.6	21	Sim4+LTRA+CAMに変更				1	1	2	cic400	発作受診あり	Sim4+LTRA+CAMに変更
0	614	142	2013-10-22	ひるかわ	喘息				71	F	a	n	3	A500x2	一度発作	5	1.88	117	70.4	2.13	1.82	-0.24	6.34	0.78		0.8	5						1	3	A500x2	一度発作
0	623	271	2014-03-28	ひらの内科	喘息	二回目			38	F	a	n	1	sim4	安定	9	3.06	118	90	1.93	1.79	-0.1	5.77	0.46		1.4	8							1	sim4	安定
0	630	328	2014-05-30	ひらの内科	喘息	４回目			39	F	a	n	2	ad250x2+LTRA+SRT	安定	16	2.53	92.7	67.1	3.11	3.06	0.03	4.91	0.15		4	3000							2	ad250x2+LTRA+SRT	安定
0	637		2013.7.16						76	F	na	n	1	sim2	痰	11	1.62	104.5	73.6	3.98	3.72	-0.51	8.21	1.78										1	sim2	痰
0	645		2013.9.17						67	f	na	n	3	sim4⇒2	安定ステップダウン	32	1.65	93.8	79.3	4.77	3.79	-1.56	12.46	7.99		2.8	5							3	sim4⇒2	安定ステップダウン
0	651	95	2013-08-06	平野内科	喘息				49	f	na	ex	0	ad250x2	初回	40	2.44	96.1	84.4	2.57	2.43	-0.39	6.57	1.23				2012.9.6NO16Dmin1.428						0	ad250x2	初回	2012.9.6NO16Dmin1.428
0	663	559	2015-04-07	ひらの内科	喘息				39	f	a	n	1	ad500x2	少し咳	17	2.86	117	87.7	5.38	5.33	-0.17	5.67	0.67										1	ad500x2	少し咳
0	669	194	2013-12-28	瀬谷医院	喘息				26	f	a	n	2	ad500x1+SRT	安定	14	3.5	113	97.8	2.42	2.14	-0.07	5.49	0.28										2	ad500x1+SRT	安定
0	676	153	2013-11-05	平野内科	喘息				53	f	a	ex	2	sim8+LTRA+srt	少し症状あり	48	2.35	103	67.5	2.21	1.84	-0.99	9.75	3.91		1.7	130							2	sim8+LTRA+srt	少し症状あり
0	683	159	2013-11-15	あすかい内科	喘息				40	f	na	n	2	cic400+LTRA	安定	33	2.7	99	81.8	2.08	2.01	-0.15	6.01	0.49		3.1	60	多発神経炎（神経内科）						2	cic400+LTRA	安定	多発神経炎（神経内科）
0	687	149	2013-11-01	上大岡内科呼吸器科	喘息				49	f	na	n	0	sim4+LTRA+SRT	初回	28	2.53	114	84.3	2.98	2.31	-0.47	7.29	1.52				2012.5.31Dmin0.147 PD15:0.698						0	sim4+LTRA+SRT	初回	2012.5.31Dmin0.147 PD15:0.698
0	692	292	2014-04-18	平野内科	喘息			心不全	66	f	na	ex	0	ad250x2+LTRA	初回	11	1.79	106	76.2	5.15	4.06	-1.05	10.4	4.45				心不全あり。						0	ad250x2+LTRA	初回	心不全あり。
0	701	110	2013-08-16	池部	喘息				75	m	a	n	3	PSL5+Ad500x2+LTRA+SRT	安定	118	1.49	73.4	43.7	4.05	2.77	-2.5	17.8	17.6		2.5	47							3	PSL5+Ad500x2+LTRA+SRT	安定
0	710	386	2014-08-08	222クリニック	喘息	三回目			62	f	a	n	1	ad500x2+LTRA	安定	29	2.36	119	70.7	2.22	1.98	-0.47	7.7	1.6		11	450							1	ad500x2+LTRA	安定
0	721	272	2014-03-28	あすかい内科	喘息	二回目		AD	55	m	a	ex	6	Ad500x1+LTRA+SRT	安定	43	4.26	142	74.5	3.04	2.56	-0.08	5.46	0.37				ADあり、CYA一時追加 Ad500x2に増量						6	Ad500x1+LTRA+SRT	安定	ADあり、CYA一時追加 Ad500x2に増量
0	740		2013.11.1						79	f	a	n	7	Sim4+CAM	安定	6	0.95	69.9	63.5	3.15	2.64	-0.61	12.47	3.12		1.1	360							7	Sim4+CAM	安定
0	756	154	2013-11-05	希望ヶ丘いずみ	喘息				71	F	A	N	1	AD250X2+SRT	安定	40	1.88	109.9	70.9	2.61	1.75	-0.37	7.69	1.25		0.6	910							1	AD250X2+SRT	安定
0	765	156	2013-11-08	平野内科	喘息				48	m			3	ad500x2+SRT	安定	63	2.89	92.3	71.4	1.87	1.62	-0.26	6.44	0.81		5.7	130							3	ad500x2+SRT	安定
0	777		2014.9.19					sinusitis	76	m	na	ex	0	sim4+SRT	初回	29	2.09	90.9	66.1	2.46	2.16	-0.15	5.97	0.51		5.6			4	2019.1狭心症で緊急入院				0	sim4+SRT	初回
0	789		2016.1.7						69	f	a	n	4	ad250x2+LTRA+SRT+IPD+CAM	少し咳	18	1.61	89.9	74.9	1.45	1.76	-0.5	8.34	1.85	23	5.2	1100							4	ad250x2+LTRA+SRT+IPD+CAM	少し咳
0	796	173	2013-12-03	一色外科	喘息				66	F	NA	N	3	AD250X2+LTRA	安定	49	1.89	107	69.2	2.97	2.78	-0.4	7.12	1.3		4.5	110							3	AD250X2+LTRA	安定
0	809		2014.10.22					ACO	63	f	na	ex	0	cic400+LTRa+SRT+Bdtape	初回	18	2.06	101	72.8	3.56	2.72	-0.84	9.59	3.37		9.5	29							0	cic400+LTRa+SRT+Bdtape	初回
0	815	404	2014-08-29	はしば内科	喘息	三回目			66	f	na	n	1	ad500x2+LTRA+SRT	安定	10	1.88	112	71.5	3.91	3.17	-1.26	12.22	6.24			49							1	ad500x2+LTRA+SRT	安定
0	820	394	2014-08-19	上白根	喘息				63	F	na	n	0	ad500x2+LTRA+SRT	初回	34	2.79	68.7	71.1	2.36	1.88	-0.29	6.95	0.9		0.8		一度救急外来	3	悪化、ヌーカラへ		1	1	0	ad500x2+LTRA+SRT	初回	一度救急外来
0	825	133	2013-10-01	沢野	喘息				44	f	a	n	1	sim4	たまに咳	12	2.67	105	84.8	2	2.18	-0.19	5.97	0.64		0.8	35							1	sim4	たまに咳
0	833		2013.8.9						66	f	a	ex	3	ad500x2+SRT+IPD+PSL5	安定	16	1.43	86.1	62.7	6.21	4.66	-2.99	13.79	17.2		2.2	1000							3	ad500x2+SRT+IPD+PSL5	安定
0	863	250	2014-03-11	松以内か	喘息	三回目			70	f	na	n	5	ad250x2+LTRA	安定ステップダウン	16	1.61	97	61.9	4.24	3.21	-0.4	7.32	1.31		4.7	85	ad250x2⇒ad100x2に減量						5	ad250x2+LTRA	安定ステップダウン	ad250x2⇒ad100x2に減量
0	870		2014.8.1					SAPHO	52	f	na	n	1	ad100x2	胸痛、SAPHO	11	2.34	108	85.1	1.92	1.68	-0.59	8.35	2.09		1.5	5							1	ad100x2	胸痛、SAPHO
0	877	97	2013-08-06	三保町循環器	喘息				42	f	a	n	2	bud400	安定	33	2.6	106.6	74.7	3.78	3.8	-0.16	5.94	0.59			790							2	bud400	安定
0	883	417	2014-09-12	上白根病院	喘息				54	f	na	n	0	FVC200	初回	13	2.5	107	82.5	5.11	4.35	0	6.63	1.38				Dmin0.567						0	FVC200	初回	Dmin0.567
0	891	304	2014-05-02	菊地医院	喘息				57	f	a	n	3	sim4	安定	16	2.12	100	65	2.97	2.99	0.02	4.92	0.21		0.5	29							3	sim4	安定
0	899		2013.12.13						69	m	a	ex	2	sim4	安定	15	2.75	125.6	73.1	2.81	2.09	-0.45	7.47	1.47		4	280							2	sim4	安定
0	914		2013.11.26						71	f	na	n	3	sim4	安定	21	1.95	122	83.3	3.71	3.03	-0.59	7.84	2.03		1	13							3	sim4	安定
0	922		2015.6.23						75	m	na	ex	2	ad500x2+SRT+LTRA	軽度咳	6	2.03	111	54.9	3.4	2.36	-1.24	11.94	6.9		1.5	37							2	ad500x2+SRT+LTRA	軽度咳
0	930	487	2014-12-22	ひらの	喘息				65	m	a	n	2	ad250x1+SRT	安定	33	3.77	147	82.7	1.52	1.23	-0.01	5.13	0.2		4.5	190	安定しカンジダ口内炎でICS中止						2	ad250x1+SRT	安定	安定しカンジダ口内炎でICS中止
0	944	436	2014-10-10	池部小児科	喘息	三回目			45	f	a	n	2	sim4	安定	10	2.93	114	85.4	2.78	2.53	0.04	4.74	0.17		3.4	67							2	sim4	安定
0	966	147	2013-10-29	松井内科	喘息				68	f	na	n	1	ad500x2+LTRA	発作で再調整	24	2.46	151	82.6	2.2	1.97	-0.42	7.73	1.46		3.3	200							1	ad500x2+LTRA	発作で再調整
0	982	230	2014-02-14	ひらの内科	喘息				60	M	na	n	0	sim4+LTRA+SRT	初回	29	2.62	87.3	75.5	2.51	2.25	-0.05	5.32	0.3										0	sim4+LTRA+SRT	初回
0	998	263	2014-03-25	あすかい内科	喘息	二回目			34	m	na	n	1	bud400	安定	38	4.41	116.4	82.9	2.24	1.96	-0.12	5.66	0.45										1	bud400	安定
0	1010	302	2014-04-22	緑台	喘息				59	f	a	n	3	ad250x2+LTRA	安定	46	2.65	123.8	80.5	4.05	3.5	-0.58	8.33	2.14		1.3	210							3	ad250x2+LTRA	安定
0	1015	384	2014-08-05	かやま内科	喘息	二回目			41	f	a	ex	1	ad500x2+LTRA	安定	58	2.21	87	81.3	3.37	2.2	-1.08	10.35	4.53		0.8	1300	経過中FVC200+LTRAに変更						1	ad500x2+LTRA	安定	経過中FVC200+LTRAに変更
0	1026		2014.11.25						65	m	a	n	2	ad250x2+SRT+LTRA	不安定	39	2.5	99	74.6	2.27	1.85	-0.31	6.58	0.97		2.6	240	しばらく当院						2	ad250x2+SRT+LTRA	不安定	しばらく当院
0	1033	180	2013-12-13	三宅医院	喘息				69	f	na	n	1	ad500x2+CAM	たまに咳	30	2.24	127	78	1.6	1.42	-0.34	7.44	1.14		1.5	170							1	ad500x2+CAM	たまに咳
0	1043	454	2014-11-14	ひらの内科	喘息				70	m	na	ex	0	ffc125(2-2)+LTRA	初回	89	2.63	122	76.7	1.67	1.56	-0.46	7.75	1.54		5.9	740							0	ffc125(2-2)+LTRA	初回
0	1061		2016.2.29						69	f	a	n	2	sim4+LTRA	安定	29	2.5	136.6	76.9	3.46	2.78	0.61	4	0		1.8	160							2	sim4+LTRA	安定
0	1068	344	2014-06-10	松井内科	喘息	三回目			45	f	a	ex	1	ad250x1	一度発作	37	3.14	109	74.9	3.15	2.7	-0.29	6.9	0.91		2.9	84						1	1	ad250x1	一度発作
0	1076	474	2014-12-02	ひらの	喘息	二回目			27	f	a	n	2	ad500x2	発作あり	16	2.86	96.6	94.4	3	2.88	-0.07	5.33	0.4		3	740						1	2	ad500x2	発作あり
0	1082	824	2016-04-19	梅澤医院	喘息				68	f	a	n	1	ffc125(2-2)+LTRA+SRT+LAMA	安定	1	3.4	135	78.9	1.05	1.06	-0.21	6.3	0.65		2.2	650							1	ffc125(2-2)+LTRA+SRT+LAMA	安定
0	1087		2016.3.14						83	f	na	n	1	ad500x2+LTRA+SRT	安定	28	0.78	81.3	53.8	8.63	6.64	-10.29	25.3	99.49	25	3	340							1	ad500x2+LTRA+SRT	安定
0	1095		2015.2.24						67	f	na	n	2	AD250X2+ltra	一度発作psl	25	2.03	113	74.9	4.19	3.56	-1.04	10.38	4.53		2	15						1	2	AD250X2+ltra	一度発作psl
0	1106	492	2015-01-06	上白根	喘息				62	F	NA	N	0	SIM6+smart	初回	18	2.01	102	71	2.5	2.3	-0.22	5.82	0.79		1.7	30							0	SIM6+smart	初回
0	1113		2014.5.30						50	m	a	n	0	ad250x2	初回	2	3.59	107	76	1.23	1.57	-0.11	5.57	0.45				肺にGGOフォロー						0	ad250x2	初回	肺にGGOフォロー
0	1132	298	2014-04-22	上白根	喘息			sinusitis	56	f	na	n	0	sim4+LTRA+SRT	初回	11	2.45	107.9	82	2.47	2.5	-0.31	6.57	0		0.7	5							0	sim4+LTRA+SRT	初回
1	24	615	2015-06-16	池辺小児科	喘息				68	F	A	n	3	Ad250x2+LTRA	安定 一部無気肺？	24	1.94	119	86.6	2.19	1.89	-0.64	8.69	2.31		2.5	170							3	Ad250x2+LTRA	安定 一部無気肺？
1	29	788	2016-02-12	ひらの内科	喘息				64	f	a	n	1	fvc200+SRT+LTRA	安定	10	1.53	87	64	4.95	3.43	-0.7	8.35	2.88		9.6	540							1	fvc200+SRT+LTRA	安定
1	37		2015.9.17						81	F	na	n	2	FVC100	安定	7	2	138.9	79.7	1.56	1.45	-0.93	9.4	3.6		0.5	6							2	FVC100	安定
1	43		2015.8.26						64	F	na	n	3	ad250x2	安定ステップダウン	26	2.26	121	75.1	3.16	2.19	-1.17	10.98	5.06		2.5	39							3	ad250x2	安定ステップダウン
1	60								66	F	na	n	3	Aｄ500ｘ2＋SRT+LTRA	安定	53	1.74	100	78	8.19	6.73	-1.49	10.75	7.94		1	37							3	Aｄ500ｘ2＋SRT+LTRA	安定
1	71	552	2015-03-31	小島クリニック	喘息				82	F	na	n	1	ad250x2	安定	15	1.3	112	60.5	3.1	2.71	-0.4	7.75	1.38		2.3	17							1	ad250x2	安定
1	90		2015.3.11					BA+IP	63	F	a	n	3	ad500x2	安定	35	2.63	136.3	73.2	2.54	2.89	0.04	4.83	0.26		1.5	1200							3	ad500x2	安定
1	97		2015.2.6						66	F	a	n	1	MF400+LABA	安定	61	2.33	150	80.1	5.54	2.41	1.79	4	0		3.2	28							1	MF400+LABA	安定
1	111	603	2015-06-09	星川ひろクリニック	喘息				67	F	na	n	2	Ad500x2+PSL5mg+LTRA+IPD	安定	7	2.11	127	75.6	1.69	1.42	-0.42	7.69	1.39		1.1	43							2	Ad500x2+PSL5mg+LTRA+IPD	安定
1	119	563	2015-04-07	梅澤医院	喘息				74	F	A	n	5	sim4	安定	49	2.01	144	74.2	7.69	4.43	-2.56	12.29	13.41		0.6	300							5	sim4	安定
1	134	152	2013-11-01	川本胃腸科	喘息				66	f	na	n	2	ad250x2+LTRA	安定	23	2.1	112	71	2.48	2.58	-0.17	5.87	0.58		0.5	110							2	ad250x2+LTRA	安定
1	151	429	2014-09-30	ひらの内科	喘息	三回目			72	F	NA	n	3	ad500x2	安定	30	1.82	117	69.7	2.9	3.31	-0.13	5.57	0.67		3.1	57	一度フォロー後連携戻し						3	ad500x2	安定	一度フォロー後連携戻し
1	167	589	2015.5.22		喘息				83	M	na	ex	4	ad250x2+LTRA+SRT	安定	28	3.15	162	74.6	1.42	1.19	-0.2	6.42	0.64		7.2	6400	IgE6400						4	ad250x2+LTRA+SRT	安定	IgE6400
1	179	441	2014-10-31	武岡クリニック	喘息	三回目		Af	79	F	A	n	2	cic800+LTRA+LABA	安定	14	1.58	110.5	61.5	3.38	2.64	-0.72	8.68	2.64		0.5	780							2	cic800+LTRA+LABA	安定
1	189	695	2015-09-18	笹野台内科	喘息				75	f	a	n	3	cic200+LTRA	安定	15	1.91	142	84.9	2.38	1.89	-0.48	8.32	1.69		7.2	710							3	cic200+LTRA	安定
1	205	409	2014-09-02	希望ヶ丘駅前	喘息	三回目			41	F	na	n	7	FP400+LABA	安定	24	2.94	111	82.6	2.28	1.86	0.07	4.76	0		7.2	74							7	FP400+LABA	安定
1	216	778	2016-01-26	澤野クリニック	喘息				52	M	A	ex	2	Ad500x2+SRT+LTRA	安定	64	3.52	108.6	77.7	2.12	1.76	0.08	4.58	0		3.7	1000							2	Ad500x2+SRT+LTRA	安定
1	222	536	2015-03-13	佐藤クリニック	喘息				76	F	na	n	3	cic400+LTRA	安定	24	2.17	151.7	80.4	3.43	2.24	-0.28	6.49	0.88		1.4	7							3	cic400+LTRA	安定
1	235		2015.6.23		喘息				63	F	na	n	2	sim4+LTRA	一度発作あり	26	2.18	112	76.2	2.93	1.83	-0.54	7.53	1.8		2.8	170						1	2	sim4+LTRA	一度発作あり
1	270	671	2015-08-25	ひらの内科	喘息				71	M	a	n	1	Ad250x2+LTRA	安定	32	2.46	166	87.2	3.18	2.17	-0.37	7.23	1.21		3.3	110							1	Ad250x2+LTRA	安定
1	299	611	2015-06-12	はしば内科	喘息				59	M	A	C	3	FP400+LTRA	発作、ステップアップ	30	4.08	133	86.4	1.2	1.35	-0.2	6.1	0.64		2	560	FP800へステップアップ					1	3	FP400+LTRA	発作、ステップアップ	FP800へステップアップ
1	306	621	2015-06-23	瀬谷医院	喘息				69	F	NA	EX	3	SIM4+LTRA	安定	4	1.83	102	71.8	3.76	2.53	0.16	4.65	0		2.2	5							3	SIM4+LTRA	安定
1	312	608	2015-06-12	上白根	喘息				69	F	NA	N	2	Q400+LABA+LTRA	安定	21	2.24	128.7	77.5	1.94	1.72	-0.22	6.09	0.74		1.9	34							2	Q400+LABA+LTRA	安定
1	318		2014.12.26						69	F	NA	N	2	SIM4	安定	13	1.45	104	73.9	3.77	2.74	-0.49	7.92	1.9		2.3	10							2	SIM4	安定
1	338		2016.9.30						77	F	NA	N	5	AD250X2+LTRA	息切れ少しステップアップ	17	1.44	91.7	62.1	4.48	3.07	-1.8	11.8	8.87	16	1	11	LAMA追加						5	AD250X2+LTRA	息切れ少しステップアップ	LAMA追加
1	345		2015.7.15						82	M	NA	EX	4	SIM4	安定	45	1.37	89.5	53.1	7.08	4.08	-3.5	21.26	30.42		2.6	1900							4	SIM4	安定
1	372	867	2016-06-10	ひらの内科	喘息				77	F	A	N	5	sim4+LTRA+SRT	安定	29	1.16	92.8	53.3	3.91	3.54	-0.38	6.63	1.24	23	1.8	11							5	sim4+LTRA+SRT	安定
1	383	498	2015-01-09	池部小児科	喘息				64	f	A	n	8	Ad250x2+LTRA	安定	40	1.73	95	65.7	5.31	4.92	-0.94	8.81	3.59		11.7	500	FVC200に変更						8	Ad250x2+LTRA	安定	FVC200に変更
1	389	895	2016-08-02	ひらの内科	喘息				54	F	A	c	2	Ad100x2	発作あり。	18	1.64	84	83.7	4.14	3.49	-1.09	10.78	4.82		2	200	かかりつけでAd100x2に減量後発作、元に戻す。					1	2	Ad100x2	発作あり。	かかりつけでAd100x2に減量後発作、元に戻す。
1	418	797	2016-03-01	２２２内科	喘息				70	F	NA	n	5	ad500x1	安定ステップダウン	18	1.87	113	78.6	2.68	2.58	-0.19	6.01	0.66		2.3	5							5	ad500x1	安定ステップダウン
1	428	916	2016-08-29	ひらの内科	喘息				68	F	A	N	5	sim4+LTRA	台風で咳	28	1.99	119	75.7	2.39	3.4	-0.05	5.3	0.3	25	2.8	140							5	sim4+LTRA	台風で咳
1	455	461	2014-11-18	上白根	喘息	三回目			84	M	NA	N	1	sim4	安定	21	2.83	134	78.8	3.21	2.77	-0.21	6.15	0.68		0.6	53							1	sim4	安定
1	465	555	2015-04-03	三井内科	喘息				75	M	A	c	3	sim2	増悪ありステップアップ	39	2.75	136	76.6	1.02	1.09	-0.55	9.57	2.12		1.5	380	sim4に増量						3	sim2	増悪ありステップアップ	sim4に増量
1	471	853	2016-05-24	笹野台内科	喘息				84	F	NA	n	2	cic800+LTRA	安定	31	1.37	157	71	8.32	5.77	1.3	4.79	0		2.3	52							2	cic800+LTRA	安定
1	477	806	2016-03-15	笹野台内科	喘息				74	M	A	EX	2	sim4+SRT	安定、ステップダウン	25	2.11	85.8	70.1	2.05	2.01	-0.43	7.35	1.38		0.7	92	Sim4⇒2に減量						2	sim4+SRT	安定、ステップダウン	Sim4⇒2に減量
1	484	396	2014-08-19	武岡クリニック	喘息	三回目			72	F	NA	n	2	Ad250x2+LTRA	安定	104	1.26	90	52.9	2.94	2.27	-1.17	11.87	5.65		5.7	320	FVC100に変更						2	Ad250x2+LTRA	安定	FVC100に変更
1	494	502	2015-01-16	かなた内科	喘息				50	m	a	n	1	ad500x2	一度発作	60	4.16	128	73.8	2.38	2.2	0.12	4.26	0.05		1.6	410						1	1	ad500x2	一度発作
1	501	391	2014-08-15	笹野台内科	喘息	三回目			73	M	NA	ex	3	BUD400	少し咳	38	2.8	140	75.4	3.31	2.36	-0.93	12.92	4.58		1.3	35							3	BUD400	少し咳
1	515		2014.12.26					Ep+BA	64	F	NA	n	3	PSL5+CIC400+SRT	安定	29	1.44	91	78.3	4.47	3.04	-0.42	7.53	1.39			130	6MWD450mSpO2:96%(RA)						3	PSL5+CIC400+SRT	安定	6MWD450mSpO2:96%(RA)
1	521	439	2014-10-28	ひらの内科	喘息	三回目			79	M	NA	n	2	Ad250x2+LTRA+SRT	安定	41	2.09	99	73.1	3.03	2.34	-0.16	5.88	0.56		3.5	240							2	Ad250x2+LTRA+SRT	安定
1	550	422	2014-09-17	ひらの内科	喘息	二回目			55	F	a	c	1	Sim4+LTRA	安定	17	1.97	90	70.8	2.58	2.94	-0.02	5.1	0.25		4	900							1	Sim4+LTRA	安定
1	565	980	2016-11-18	ひらの内科	喘息				64	m	a	c	1	sim4+LTRA	少し咳	20	2.69	103	86.2	2.78	1.97	0.76	4	0		0.1	190							1	sim4+LTRA	少し咳
1	573	570	2015-04-21	梅澤医院	喘息				67	f	a	ex	5	ad250x2	安定	22	2.22	132	81.3	2.37	1.94	-0.6	8.19	2.07		3.7	190							5	ad250x2	安定
1	579		2016.10.25						74	f	a	n	2	ad100x2	咳少し	8	1.41	94.6	91.6	2.47	2.83	-0.57	9.38	2.2	25	3.8	240							2	ad100x2	咳少し
1	590	1022	2017-01-13	あすかい内科	喘息				74	f	na	n	4	ad500x2+LTRA	一度発作	40	1.69	112	72.8	2.65	2.09	-1.03	10.31	4.28		1.9	21	FGNでPSL、CYAを2016.12.5まで					1	4	ad500x2+LTRA	一度発作	FGNでPSL、CYAを2016.12.5まで
1	599		2015.2.27						73	f	a	n	3	Sim4+LTRA+CAM	咳	14	1.9	108	76.9	1.78	1.88	-0.3	6.73	1.07		0.6	14							3	Sim4+LTRA+CAM	咳
1	615	464	2014-11-21	ひるかわ	喘息	四回目			72	F	a	n	4	A500x2	一度発作、変更	13	1.92	125	73	2.62	1.78	-0.16	5.75	0.59		2.5	5	SIM4＋SMARTに変更					1	4	A500x2	一度発作、変更	SIM4＋SMARTに変更
1	624	566	2015-04-10	ひらの内科	喘息				39	F	a	n	2	sim4	安定	15	2.97	116	84.4	2.31	1.74	0.17	4.86	0		1.1	10							2	sim4	安定
1	631	561	2015-04-07	ひらの内科	喘息				40	F	a	n	3	ad250x2+LTRA+SRT	たまに症状	17	2.51	90.9	70.1	2.58	2.96	0.11	4.26	0.04		1.9	2600							3	ad250x2+LTRA+SRT	たまに症状
1	638	419	2014-09-16	鶴ヶ峰消化器	喘息	三回目			77	F	na	n	2	sim2	痰	22	1.54	101	66.1	3.15	3.25	-0.56	7.44	1.8		0.8	8	6MWD400SpO2:97%(RA)HGF18						2	sim2	痰	6MWD400SpO2:97%(RA)HGF18
1	646		2014.10.3						68	f	na	n	4	sim2	少し咳	19	1.56	91	82.1	3.02	2.29	-0.94	11.2	4.16		1.9	12	LTRA追加						4	sim2	少し咳	LTRA追加
1	652	420	2014-09-16	ひらの内科	喘息	二回目			50	f	na	ex	1	ad250x2	一度発作	77	2.45	98.4	78.5	1.81	2.1	-0.34	6.36	1.11		1.5	7						1	1	ad250x2	一度発作
1	664	818	2016-04-01	ひらの内科	喘息				40	f	a	n	2	ad500x2	少し咳	7	2.82	118	86.6	4.07	5.04	-0.49	7.02	1.63	24	1.6	4400							2	ad500x2	少し咳
1	670	497	2015-01-09	瀬谷医院	喘息				27	f	a	n	3	ad500x1+SRT	安定	15	3.08	99	94.8	2.69	2.5	-0.11	5.69	0.39										3	ad500x1+SRT	安定
1	677	537	2015-03-13	ひらの内科	喘息				54	f	a	ex	3	sim8+LTRA+srt	発作３回	96	2.09	94.6	62.8	2.45	1.74	-0.46	7.22	1.44		2.6	96						1	3	sim8+LTRA+srt	発作３回
1	684	462	2014-11-21	あすかい内科	喘息	三回目			41	f	na	n	3	cic400+LTRA	安定	19	2.62	97	77.7	4.9	3.79	0.1	5	0		2.2	69	2015.5卵巣がんCIC600に増量						3	cic400+LTRA	安定	2015.5卵巣がんCIC600に増量
1	688	450	2014-11-07	上大岡呼吸器	喘息	二回目			50	f	na	n	1	sim4+LTRA+SRT	安定	20	2.22	101	75	3.19	2.53	-0.29	6.17	0.95		2	5							1	sim4+LTRA+SRT	安定
1	694		2016.9.15						68	f	na	ex	2	ad250x2+LTRA	安定	13	1.73	112	75.2	3.84	3.78	-0.59	8.72	2.15		2.2	150							2	ad250x2+LTRA	安定
1	702	397	2014-08-19	池部小児科	喘息	三回目			76	m	a	n	4	PSL5+Ad500x2+LTRA+SRT	安定	38	1.47	76.2	43.2	4.78	3.51	-3.39	21.77	29.61		0.5	50							4	PSL5+Ad500x2+LTRA+SRT	安定
1	712	900	2016-08-12	222クリニック	喘息				64	f	a	n	3	ad500x2+LTRA	安定	16	2.2	112	68.1	2.71	1.59	0.06	4.85	0		9.9	420							3	ad500x2+LTRA	安定
1	722	619	2015-06-23	あすかい内科	喘息				56	m	a	ex	7	Ad500x2+LTRA+SRT	安定	50	4	136	76.6	2.71	2.24	-0.3	6.74	0.95		10.9	8300							7	Ad500x2+LTRA+SRT	安定
1	741		2014.11.7						80	f	a	n	8	Sim4+CAM	たまに症状	14	0.98	76.6	63.6	4.86	4.18	-1.18	12.97	6.24		0.9	330							8	Sim4+CAM	たまに症状
1	757	459	2014-11-18	希望ヶ丘いずみ	喘息	三回目			72	F	A	N	2	AD250X2+SRT	安定	47	1.394	122	73.4	2.47	2.53	-0.25	6.33	0.83		2.1	660	LTRA追加						2	AD250X2+SRT	安定	LTRA追加
1	766	477	2014-12-05	ひらの	喘息	7回目			49	m			4	ad500x2+SRT	安定	47	2.74	89	69.7	2.18	1.62	-0.31	6.56	0.98		6	110							4	ad500x2+SRT	安定
1	778	701	2015-09-29	三井内科	喘息				77	m	na	ex	1	sim4+SRT	安定	16	2.08	94.1	68	2.52	1.83	0.62	4	0		6.1	38	副鼻腔炎症状あり						1	sim4+SRT	安定	副鼻腔炎症状あり
1	790		2016.12.27						70	f	a	n	5	ad250x2+LTRA+SRT+IPD+CAM	それなり	19	1.56	88.6	75.4	2.12	1.69	-0.72	8.9	2.74		5.6	1100	2017.1DPBで入院			1			5	ad250x2+LTRA+SRT+IPD+CAM	それなり	2017.1DPBで入院
1	797	467	2014-11-25	一色外科	喘息	三回目			67	F	NA	N	4	AD250X2+LTRA	PSL二回	25	1.89	107	71	2.92	2.78	-0.22	6.2	0.69		3.2	96						1	4	AD250X2+LTRA	PSL二回
1	811	1086	2017-04-14	上白根	喘息				66	f	na	ex	2	cic400+LTRa+SRT+Bdtape	安定	16	2.11	108.8	77.9	2.45	1.85	-0.49	8.11	1.67	25	3.9	29							2	cic400+LTRa+SRT+Bdtape	安定
1	816		2015.12.11						67	f	na	n	2	ad500x2+LTRA+SRT	発作、	10	1.83	112.3	74.7	3.32	2.31	0.07	5.01	0		2	32	しばらく当院					1	2	ad500x2+LTRA+SRT	発作、	しばらく当院
1	821	717	2015-10-23	上白根	喘息				64	F	na	n	1	ad500x2+LTRA+SRT	発作あり	26	2.6	125	68.9	1.98	1.7	0.37	4	0		21.9	140	この後発作で入院2016.9.17			1	1	1	1	ad500x2+LTRA+SRT	発作あり	この後発作で入院2016.9.17
1	826	470	2014-11-28	沢野	喘息	三回目			45	f	a	n	2	sim4	たまに咳	19	2.58	102	83.5	2.06	2.01	-0.12	5.56	0.49		1.1	35							2	sim4	たまに咳
1	834		2014.7.11						67	f	a	ex	4	ad500x2+SRT+IPD+PSL5	安定	18	1.37	84	60.6	4.2	3.45	-1.66	12.61	8.52		3.3	750							4	ad500x2+SRT+IPD+PSL5	安定
1	864	538	2015-03-13	松井内科	喘息				71	f	na	n	6	ad100x2+LTRA	一度発作	22	1.69	102	63.5	3.98	3.53	0.31	4.32	0		4.7	120						1	6	ad100x2+LTRA	一度発作
1	871	692	2015-09-15	いわま内科	喘息				53	f	na	n	2	ad100x2	PSL時々	23	2.16	101	82.1	1.97	1.94	-0.7	8.16	2.48		1.5	5	掌蹠膿疱症にサラゾピリン追加						2	ad100x2	PSL時々	掌蹠膿疱症にサラゾピリン追加
1	878	370	2014-07-18	三保町循環器	喘息	三回目			43	f	a	n	3	bud400	安定	33	2.72	113	76.6	3.66	2.46	-0.95	9.62	3.78		3	860							3	bud400	安定
1	884	694	2015-09-18	上白根	喘息				55	f	na	n	1	FVC200	安定	15	2.55	111	82.5	4.39	3.96	-0.25	6.17	0.85		9.4	20							1	FVC200	安定
1	892	597	2015-06-05	菊地医院	喘息				58	f	a	n	4	sim4	軽度DOE	19	2.29	111	68.2	2.22	2.56	0.31	4	0		1.5	22							4	sim4	軽度DOE
1	900	503	2015-01-16	緑台	喘息				70	m	a	ex	3	sim4	安定	13	2.81	133	74.9	2.63	1.96	-0.01	5.03	0.26		1.9	190							3	sim4	安定
1	915		2014.11.14						72	f	na	n	4	sim4	安定	28	2.05	132	80.7	5.45	4.39	-0.57	8.07	1.92		1.7	11							4	sim4	安定
1	923		2016.7.28						76	m	na	ex	3	ad500x2+SRT+LTRA	安定	9	1.79	101	51.7	3.37	2.66	-1.76	14.93	11.1		2.7	140	アルテルRAST3						3	ad500x2+SRT+LTRA	安定	アルテルRAST3
1	931	787	2016-02-12	ひらの内科	喘息				66	m	a	n	3	F100	ICS中止で再発	84	3.72	149	80.5	1.38	1.21	0.29	4.22	0		5.8	220							3	F100	ICS中止で再発
1	945	709	2015-10-09	池辺小児科	喘息				46	f	a	n	3	sim4	安定	23	2.93	113.3	84.3	2.78	1.99	0.47	4	0	21	2.9	72							3	sim4	安定
1	967	466	2014-11-25	松井内科	喘息	三回目			69	f	na	n	2	ad500x2+LTRA	一度発作	16	2.47	154	87.9	2.36	1.88	-0.49	7.9	1.68		0.5	750						1	2	ad500x2+LTRA	一度発作
1	983	554	2015-03-31	ひらの内科	喘息				61	M	na	n	1	sim4+LTRA+SRT	一度発作	38	3.03	105.6	75.9	1.22	1.1	-0.33	6.69	1.06		10.1	170						1	1	sim4+LTRA+SRT	一度発作
1	999	565	2015-04-10	あすかい内科	喘息				35	m	na	n	2	bud400	症状ステップアップ	44	4.5	119.7	84.1	1.99	1.62	0.33	4.31	0				BUD800に増量						2	bud400	症状ステップアップ	BUD800に増量
1	1011	586	2015-05-07	みどり台	喘息				60	f	a	n	4	ad250x2+LTRA	安定	18	2.57	124.8	82.4	5.56	4.22	-1.71	15.68	10.74		1.9	190							4	ad250x2+LTRA	安定
1	1016	678	2015-09-01	かやま内科	喘息				42	f	a	ex	2	FVC200+LTRA	安定	32	2.31	92	78.8	2.98	2.72	-0.34	6.66	1.06		1.8	1000							2	FVC200+LTRA	安定
1	1027	620	2015-06-23	222クリニック	喘息				65	m	a	n	2.5	ad250x2+SRT+LTRA	再紹介	65	2.51	100	70.5	2.31	2.05	-0.18	5.91	0.62								1	1	2.5	ad250x2+SRT+LTRA	再紹介
1	1034	511	2015-01-30	三宅	喘息				70	f	na	n	2	ad500x2+CAM	安定	17	1.88	113	76.6	2.97	1.65	-0.63	7.61	2.1		2.1	480							2	ad500x2+CAM	安定
1	1044	729	2015-11-06	沢野	喘息				71	m	na	ex	1	ffc125(2-2)+LTRA	安定	96	2.34	108	66.3	2.06	1.77	-0.24	6.51	0.76		12.8	870							1	ffc125(2-2)+LTRA	安定
1	1062		2017.3.6						70	f	a	n	3	sim4+LTRA	安定ステップダウン	26	2.54	141	76.7	3.58	3.32	-0.51	7.13	1.66		2.3	120	sim2へ減量						3	sim4+LTRA	安定ステップダウン	sim2へ減量
1	1070	868	2016-06-10	松井内科	喘息				47	f	a	ex	3	ad250x1	安定	9	3.07	106	75.2	3.04	2.13	-0.56	8.14	1.99	25	2.3	62							3	ad250x1	安定
1	1077	731	2015-11-13	ひらの内科	喘息				28	f	a	n	3	ad500x2	咳あり	15	2.35	79.4	85.1	2.4	1.74	0.52	4	0	13	1.3	200	LAMA追加						3	ad500x2	咳あり	LAMA追加
1	1083	1106	2017-05-16	梅沢医院	喘息				69	f	a	n	2	ffc125(2-2)+LTRA+SRT+LAMA	安定	5	3.41	137	79.5	1.17	1.06	-0.14	5.85	0.47		2.1	690							2	ffc125(2-2)+LTRA+SRT+LAMA	安定
1	1088		2017.5.11						84	f	na	n	2	ad500x2+LTRA+SRT	安定	11	0.84	93.2	65.9	6.68	5.23	0.6	4	0		3.3	180							2	ad500x2+LTRA+SRT	安定
1	1096	795	2016-02-26	田村医院	喘息				68	f	na	n	3	AD250X2+ltra	一度発作ＰＳＬ	20	2.02	115	78.3	4.34	3.08	-2.63	15.13	18.08		1.3	8						1	3	AD250X2+ltra	一度発作ＰＳＬ
1	1108	1023	2017-01-13	上白根	喘息				64	F	NA	N	2	SIM6+smart	一度発作	19	2.2	117	87.3	3.21	3	-1.06	8.6	4.02	21	1.2	18						1	2	SIM6+smart	一度発作
1	1114	666	2015-08-21	新妻クリニック	喘息				51	m	a	n	1	ad250x2	安定	23	3.54	108	74.5	1.56	1.64	-0.03	5.15	0.25		2.2	140							1	ad250x2	安定
1	1133	613	2015-06-16	上白根病院	喘息				57	f	na	n	1	sim4+LTRA+SRT	安定	21	2.4711	110	76.7	2.28	2.53	0.17	5.64	0		0	5							1	sim4+LTRA+SRT	安定
2	25	875	2016-06-28	池辺小児科	喘息				69	F	A	n	4	Ad250x2+LTRA	安定ステップダウン	22	1.88	116	84.3	2.94	2.58	-0.63	8.74	2.28		1.8	120							4	Ad250x2+LTRA	安定ステップダウン
2	30	1071	2017-03-31	ひらの内科	喘息				65	f	a	n	2	fvc200+SRT+LTRA	安定	35	1.3	76.5	59.9	4.98	3.53	0.48	5.54	0.64		11.1	720							2	fvc200+SRT+LTRA	安定
2	38		2016.9.5						82	F	na	n	3	FVC100	3度発作	12	2.08	165	80.3	2.51	1.49	-0.17	5.73	0.87		1.6	6						1	3	FVC100	3度発作
2	44	950	2016-10-07	ゆうウイメンズクリニック	喘息				65	F	na	n	4	ad100x2	安定	11	2.23	121	74.3	4.28	4.36	0.18	4.47	0.07		2.4	30							4	ad100x2	安定
2	61	604	2015-06-09	かなた内科	喘息				67	F	na	n	4	Aｄ500ｘ2＋SRT+LTRA	安定	22	1.75	101.7	75.1	3.91	3.42	-1.01	10.13	4.27		1.9	31							4	Aｄ500ｘ2＋SRT+LTRA	安定
2	72	856	2016-05-31	小島クリニック	喘息				83	F	na	n	2	ad250x2	不安定調節	25	1.23	109	61.5	3.31	2.49	-0.52	8.71	1.91		1.3	17	AHI8 発作はないが調整						2	ad250x2	不安定調節	AHI8 発作はないが調整
2	91		2016.3.1					BA+IP	64	F	a	n	4	ad500x2	安定	43	2.62	133.7	74.9	3.12	2.49	0.56	4.47	0		4.5	1500							4	ad500x2	安定
2	98	771	2016-01-22	横浜呼吸器	喘息			SAS	67	F	a	n	2	MF400+LABA	安定	28	2.32	152	80.3	3.75	2.45	-0.1	5.61	0.47		1.5	21							2	MF400+LABA	安定
2	112	880	2016-07-01	星川ひろクリニック	喘息				68	F	na	n	3	Ad500x2+PSL5mg+LTRA+IPD	安定	2	1.99	122.8	72.6	2.21	1.81	-0.39	7.17	1.26		1.4	33							3	Ad500x2+PSL5mg+LTRA+IPD	安定
2	120	829	2016-04-26	梅澤医院	喘息				75	F	A	n	6	sim4	安定	21	2	146	70.4	4.82	3.86	0.07	6.02	0.83		0.6	470							6	sim4	安定
2	135	442	2014-10-31	川本胃腸科	喘息	三回目			67	f	na	n	3	ad250x2+LTRA	一度発作	32	2.21	121	68.6	2.2	2.32	-0.16	5.87	0.55		0.4	83						1	3	ad250x2+LTRA	一度発作
2	152	672	2015-08-25	ひらの内科	喘息				73	F	NA	n	4	ad500x2	安定	16	1.61	115.8	74.2	3.61	2.87	-0.65	8.03	2.27		5.5	44							4	ad500x2	安定
2	168		2016.6.20		喘息				84	M	na	ex	5	ad250x2+LTRA+SRT	安定	10	2.99	157	70.4	1.35	1.09	-0.2	6.38	0.62		6.4	3700	IgE3700						5	ad250x2+LTRA+SRT	安定	IgE3700
2	180	730	2015-11-13	武岡クリニック	喘息			Af	80	F	A	n	3	cic800+LTRA+LABA	安定	21	1.55	111	59.2	4.48	3.07	0.29	5	0		3.6	1900	Afアブレーションへ						3	cic800+LTRA+LABA	安定	Afアブレーションへ
2	190	952	2016-10-18	笹野台	喘息				76	f	a	n	4	cic200+LTRA	安定ステップダウン	11	1.88	143	82	4.91	3.3	1.01	4	0		3.9	710	ICS中止						4	cic200+LTRA	安定ステップダウン	ICS中止
2	206	677	2015-08-28	希望ヶ丘駅前	喘息				42	F	na	n	8	FP400+LABA	安定	29	2.99	114	83.8	1.89	1.55	0.11	4.47	0.08		7.7	94							8	FP400+LABA	安定
2	217	1051	2017-02-21	沢野クリニック	喘息				53	M	A	ex	3	Ad500x2+SRT+LTRA	安定	109	3.46	108.1	77.4	3.95	2.55	-0.49	7.39	0		4.4	850							3	Ad500x2+SRT+LTRA	安定
2	223	808	2016-03-18	さとうクリニック	喘息				77	F	A	n	4	cic400+LTRA	安定	41	2.12	136	77.4	3.05	1.79	0.38	4.28	0	23	2.2	6							4	cic400+LTRA	安定
2	236	1171	2017-08-22	渡邉呼吸器	喘息				64	F	na	n	3	sim4+LTRA	安定	32	1.82	96.8	72.8	1.83	1.95	-0.15	5.75	0.55		4.8	120	甲状腺機能亢進						3	sim4+LTRA	安定	甲状腺機能亢進
2	271	966	2016-10-28	ひらの内科	喘息				72	M	a	n	2	Ad250x2+LTRA	安定ステップダウン	11	2.47	172.7	85.2	2.73	2.53	-0.14	5.65	0.55	23	3	81	AD100X2にステップダウン						2	Ad250x2+LTRA	安定ステップダウン	AD100X2にステップダウン
2	300	874	2016-06-28	はしば内科	喘息				60	M	A	C	4	FP800+LTRA	不安定発作あり	14	4.06	134	85.3	1.28	1.42	0	6.11	0.85		1.3	770	ＦＶＣ試すも難しくFP800					1	4	FP800+LTRA	不安定発作あり	ＦＶＣ試すも難しくFP800
2	307	872	2016-06-21	瀬谷医院	喘息				70	F	NA	EX	4	SIM4+LTRA	安定	3	1.88	105	80.7	2.86	2.59	-0.32	6.5	1.03	24	1.5	5							4	SIM4+LTRA	安定
2	313	908	2016-08-19	上白根	喘息				70	F	NA	N	3	Q400+LABA+LTRA	安定	15	2.21	130	75.7	2.99	1.25	0.53	4.37	0		0.9	30							3	Q400+LABA+LTRA	安定
2	319		2016.10.4						71	F	NA	N	3	SIM4	発作受診	9	1.54	115.8	77.4	3.92	3.26	-0.3	6.5	1.37		0.5	5							3	SIM4	発作受診
2	339		2017.11.24						78	F	NA	N	6	AD250X2+LTRA＋lama	発作一度	14	1.6	103	65	5.02	2.78	0.77	4	0		0.8	9						1	6	AD250X2+LTRA＋lama	発作一度
2	346		2016.8.29						83	M	NA	EX	5	SIM4	安定	14	1.37	93.2	55.7	7.43	5.34	-2.31	20.06	21.9		3	2300							5	SIM4	安定
2	373	1160	2017-07-28	沢野クリニック	喘息				78	F	A	N	6	sim4+LTRA+SRT	安定	5	1.32	111	63.5	3.32	4.24	-0.93	9.48	3.65	24	3.8	9							6	sim4+LTRA+SRT	安定
2	384	758	2016-01-05	池辺小児科	喘息				65	f	A	n	9	FVC200+LTRA	安定	56	1.85	104	64.7	5.16	4.07	0.58	4	0	24	12.7	340							9	FVC200+LTRA	安定
2	390	1213	2017-10-20	ひらの内科	喘息				55	F	A	c	3	Ad250x2	6回くらい発作	29	1.72	90.5	82.7	3.65	2.82	-1.08	11.17	4.95		4	150						1	3	Ad250x2	6回くらい発作
2	419	1088	2017-04-18	222クリニック	喘息				71	F	NA	n	6	Fp200	悪化、ステップアップ	27	1.72	108	77.8	3.67	3	-0.43	8.57	1.57	14	1.6	5	Ad500x1						6	Fp200	悪化、ステップアップ	Ad500x1
2	429	1162	2017-08-01	ひらの内科	喘息			SAS	69	F	A	N	6	sim4+LTRA	たまに咳、PSL３回	11	1.95	119	76.8	4.18	3.91	-0.27	6.45	0.84		1.7	120	AHI33					1	6	sim4+LTRA	たまに咳、PSL３回	AHI33
2	456		2015.12.22						85	M	NA	N	2	sim4	安定	24	2.63	126	74.5	2.26	1.95	0.4	4.24	0	23	1	42	ステップアップsim6						2	sim4	安定	ステップアップsim6
2	466	836	2016-05-13	三井内科	喘息				76	M	A	c	4	sim4	安定	17	2.87	145	82.7	1.12	1.07	-0.21	7.18	0.69	21	1.7	750							4	sim4	安定
2	472	1073	2017-04-04	笹野台	喘息				85	F	NA	n	3	cic800+LTRA	安定	43	1.17	137.6	67.6	5.26	4.11	-3.75	19.77	30.78		3.1	55							3	cic800+LTRA	安定
2	478	1108	2017-05-19	笹野台	喘息			SAS	75	M	A	EX	3	sim2+SRT	たまに症状あり。	11	2.11	87.2	70.6	2.13	1.43	-0.01	5.16	0.25		2	130	AHI48、CPAP						3	sim2+SRT	たまに症状あり。	AHI48、CPAP
2	485	676	2015-08-28	武岡クリニック	喘息				73	F	NA	n	3	FVC100＋LTRA	安定	114	1.26	90	62	2.07	1.84	-0.37	7.74	1.29										3	FVC100＋LTRA	安定
2	495	839	2016-05-17	かなた内科	喘息				51	m	a	n	2	ad500x2	それなり	51	3.7	115	71.6	2.29	1.57	-0.39	7.71	1.3		1.8	530							2	ad500x2	それなり
2	502	658	2015-08-07	笹野台	喘息				74	M	NA	ex	4	BUD400	安定	20	2.84	144	77.8	3.84	2.76	-0.94	12.74	4.68		1.4	34							4	BUD400	安定
2	516		2016.4.7					Ep+BA	66	F	NA	n	4	PSL5+CIC400+SRT	安定	37	1.29	84	74.1	3.82	2.86	-0.65	8.12	2.3		5.9	150	6MWD500mSpO2:95%(RA)						4	PSL5+CIC400+SRT	安定	6MWD500mSpO2:95%(RA)
2	522	703	2015-10-02	ひらの内科	喘息				80	M	NA	n	3	Ad250x2+LTRA+SRT	安定	12	2.01	97	77	2.98	1.84	0.5	4	0		4.1	270							3	Ad250x2+LTRA+SRT	安定
2	552		2017.7.5						57	F	a	c	3	Sim4+LTRA	安定	10	1.57	75	64.9	3.85	3.32	-0.69	10.32	2.97	24	2.4	730							3	Sim4+LTRA	安定
2	566	1212	2017-10-20	ひらの内科	喘息				65	m	a	c	2	sim4+LTRA	発作あり	21	2.63	102	80.9	2.55	1.9	-0.33	7.13	1.08		0.3	160							2	sim4+LTRA	発作あり
2	574	857	2016-05-31	梅澤医院	喘息				68	f	a	ex	6	ad250x2	たまに咳	18	2.21	133	82.8	8.16	5.95	-0.96	9.86	4.07		4.3	160							6	ad250x2	たまに咳
2	580	1225	2017-10-27	222クリニック	喘息				75	f	a	n	3	ad100x2	咳少し	5	1.3	90.3	94.2	3.36	2.87	-1.07	10.13	4.54		3.3	260	ad100x2⇒FVC100に変更						3	ad100x2	咳少し	ad100x2⇒FVC100に変更
2	591	1293	2018-02-20	あすかい	喘息				75	f	na	n	5	ad500x2+LTRA	安定	41	1.64	112	76.3	1.87	2.05	-0.8	10.19	3.29		1.5	31							5	ad500x2+LTRA	安定
2	600	793	2016-02-23	黒田医院（旭区）	喘息				74	f	a	n	4	sim6+LTRA+CAM	途中でステップアップ	9	1.91	111	75.5	2.61	2.21	-0.32	6.84	1.07		0.9	11							4	sim6+LTRA+CAM	途中でステップアップ
2	616	881	2016-07-15	ひるかわ	喘息				73	F	a	n	5	sim4	嗄声、DOE	5	1.9	129	73.4	2.74	2.02	-0.22	6.15	0.72		3.2	5	しばらく管理、CIC400+LAMAに変更					1	5	sim4	嗄声、DOE	しばらく管理、CIC400+LAMAに変更
2	625	863	2016-06-07	ひらの内科	喘息				40	F	a	n	3	sim4	安定	6	2.94	115	84.5	1.85	1.7	0	5.34	0.3		1	7							3	sim4	安定
2	632	817	2016-04-01	ひらの内科	喘息				41	F	a	n	4	ad250x2+LTRA+SRT	安定	8	2.49	91.2	68	2	2.4	0.03	4.83	0.11	24	2	2500							4	ad250x2+LTRA+SRT	安定
2	639		2015.9.15						78	F	na	n	3	sim2	痰	19	1.46	98	67.9	4.3	3.94	-0.51	8.27	1.85		0.9	6							3	sim2	痰
2	647		2015.12.3						69	f	na	n	5	sim2＋LTRA	安定	29	1.83	110	80.3	2.5	2.1	-0.16	6.28	0.55		1	5							5	sim2＋LTRA	安定
2	653	690	2015-09-15	ひらの内科	喘息				51	f	na	ex	2	F800	安定	15	2.47	100	81.5	2.53	2.34	-0.27	6.17	0.91		1.5	8							2	F800	安定
2	665	1154	2017-07-25	ひらの内科	喘息			SAS	41	f	a	n	3	ad500x2	安定	7	2.82	118	84.2	6.84	5.6	-0.01	5.06	0		4.1	11000	AHI35						3	ad500x2	安定	AHI35
2	671	786	2016-02-05	瀬谷医院	喘息				28	f	a	n	4	ad500x1+SRT	少し咳	13	3.42	112	92.4	2.69	2.08	-0.2	6.32	0.65										4	ad500x1+SRT	少し咳
2	678	825	2016-04-19	ひらの内科	喘息				55	f	a	ex	4	sim8+LTRA+srt	それなり	8	2.19	100	66.8	3.33	2.39	-0.07	5.49	0	23	1.4	110							4	sim8+LTRA+srt	それなり
2	685	761	2016-01-08	あすかい内科	喘息				43	f	na	n	4	cic600+LTRA	安定	58	2.58	97	82.2	2.95	2.28	0.3	4	0	24	3	63							4	cic600+LTRA	安定
2	689	746	2015-12-11	上大岡呼吸器	喘息				51	f	na	n	2	sim4+LTRA+SRT	小発作2度	19	2.39	110	78.1	2.26	1.53	-0.38	7.17	1.38		2.6	21						1	2	sim4+LTRA+SRT	小発作2度
2	695	1199	2017-10-02	ひらの内科	喘息				69	f	na	ex	3	ad250x2+LTRA	安定	13	1.63	108	76.2	9.93	5.26	-4	12.47	23.68		1.3	150							3	ad250x2+LTRA	安定
2	703	675	2015-08-28	池辺小児科	喘息				77	m	a	n	5	PSL5+Ad500x2+LTRA+SRT	時々SABA	109	1.56	85.2	49.1	2.41	2	-0.38	9.42	1.42		4.5	120							5	PSL5+Ad500x2+LTRA+SRT	時々SABA
2	713	1168	2017-08-18	２２２内科	喘息				65	f	a	n	4	ad500x2+LTRA	安定	17	2.07	110	69	2.76	2.4	-0.42	7.48	1.36		8.9	480							4	ad500x2+LTRA	安定
2	723	957	2016-10-21	あすかい内科	喘息				57	m	a	ex	8	Ad500x2+LTRA+SRT	安定	31	3.83	133	76.3	4.69	2.93	0.35	4	0		7	7300							8	Ad500x2+LTRA+SRT	安定
2	743		2016.10.28						82	f	a	n	10	Sim4+CAM	HJIII	5	0.94	79	60.6	5.85	4.51	-1.45	14.36	8.39		1.3	330	sim6に増量						10	Sim4+CAM	HJIII	sim6に増量
2	758	705	2015-10-06	希望ヶ丘いずみ	喘息				73	F	A	N	3	ad500x2+SRT＋ltra	安定	23	1.95	125	71.2	1.84	2.7	0	5.53	0.31		0.7	630							3	ad500x2+SRT＋ltra	安定
2	767	743	2015-12-01	ひらの内科	喘息				50	m			5	ad500x2+SRT	安定	70	2.93	96.4	74.7	1.75	1.44	-0.17	6.18	0.55	25	3.3	140							5	ad500x2+SRT	安定
2	779	948	2016-10-07	三井内科	喘息				78	m	na	ex	2	sim4+SRT	安定	12	1.98	90.8	65.8	2.2	1.8	0.4	4	0		3.5	51							2	sim4+SRT	安定
2	791	1281	2018-02-02	ひらの	A				72	f	a	n	6	ad250x2+LTRA+SRT+IPD+CAM	緊急入院後安定	13	1.56	90.2	76.8	2.15	1.7	-0.74	9.29	3		11.5	1200							6	ad250x2+LTRA+SRT+IPD+CAM	緊急入院後安定
2	798	735	2015-11-17	一色外科	喘息				68	F	NA	N	5	AD250X2+LTRA	ＰＳＬ一回	27	1.91	112	71	4.17	3.3	0.67	4	0		2.7	130						1	5	AD250X2+LTRA	ＰＳＬ一回
2	812	1326	2018-03-27	上白根	A				67	f	na	ex	3	cic400+LTRa+SRT+Bdtape	安定	15	1.9	99.5	77.6	2.62	2.44	-0.77	9.25	2.91		7.2	20							3	cic400+LTRa+SRT+Bdtape	安定
2	817	1059	2017-03-03	ひらの内科	喘息				68	f	na	n	3	ad500x2+LTRA+SRT	再紹介	23	1.82	117	73.7	2.58	1.89	-0.41	7.53	1.46										3	ad500x2+LTRA+SRT	再紹介
2	822	1202	2017-10-13	上白根	喘息				66	F	na	n	2	ad500x2+LTRA+SRT	入院後PSL	36	2.6	125.6	69	1.99	1.7	0.37	4	0		16.3	95							2	ad500x2+LTRA+SRT	入院後PSL
2	827	784	2016-02-05	澤野クリニック	喘息				46	f	a	n	3	sim4	たまに咳	9	2.6	104	85.2	2.04	2.06	-0.24	6.11	0.8	22	1.7	35							3	sim4	たまに咳
2	835		2015.8.10						68	f	a	ex	5	ad500x2+SRT+IPD+PSL5	安定	17	1.33	86.4	58.1	4.81	4.1	-0.69	10.17	2.91		2.5	980							5	ad500x2+SRT+IPD+PSL5	安定
2	865	844	2016-05-17	松井内科	喘息				72	f	na	n	7	ad100x2+LTRA	二度発作	13	1.8	115	61.9	2.95	2.47	-0.12	5.78	0.48		4.2	120						1	7	ad100x2+LTRA	二度発作
2	872	1008	2016-12-20	いわま内科	喘息				54	f	na	n	3	ad100x2	安定	13	2.28	108.6	84.8	1.74	1.85	-0.62	7.9	2.08		1.4	5	SAHOにMTX追加						3	ad100x2	安定	SAHOにMTX追加
2	880	943	2016-09-30	三保町循環器	喘息				45	f	a	n	5	FVC200+LTRA	痰がらみ	11	2.69	115	76.4	3.61	2.99	0.8	4	0	24	2.1	640							5	FVC200+LTRA	痰がらみ
2	885	921	2016-09-02	上白根	喘息			AHI15	56	f	na	n	2	FVC200	安定	12	2.53	112	82.4	4.56	3.99	-0.4	7.06	1.31	20	7.9	18	SASとしてマウスピース						2	FVC200	安定	SASとしてマウスピース
2	893	861	2016-06-03	菊地医院	喘息				59	f	a	n	5	sim4	安定	7	2.33	115	70.4	2.47	1.39	0.64	4	0		0.4	38							5	sim4	安定
2	901		2016.1.8						71	m	a	ex	4	sim4	安定	4	2.77	133	75.9	2.42	1.57	0.82	4	0		3.6	200							4	sim4	安定
2	916	734	2015-11-17	ひらの内科	喘息				73	f	na	n	5	sim4	安定	22	2	130	78.4	4.16	3.11	0.07	5.47	0	21	1.3	11							5	sim4	安定
2	924		2017.10.5						77	m	na	ex	4	ad500x2+SRT+LTRA	安定	9	1.12	93.6	56.8	4.53	3.24	-4.74	14.45	29.7		2.8	40							4	ad500x2+SRT+LTRA	安定
2	932	1066	2017-03-24	ひらの内科	喘息				67	m	a	n	4	F100	安定	36	3.69	150	80.4	1.71	1.49	0.63	4	0		7.5	290							4	F100	安定
2	946	939	2016-09-27	池辺小児科	喘息				47	f	a	n	4	sim4	発作気味	9	3.04	120	87.9	2.47	2.63	0.38	4	0	18	3.3	100						1	4	sim4	発作気味
2	968	733	2015-11-17	松井内科	喘息				70	f	na	n	3	ad500x2+LTRA	それなり	23	2.22	140	83.8	2.2	2.05	-0.19	6.1	0.62	20	4.9	510	FFC125(2-2)に変更					1	3	ad500x2+LTRA	それなり	FFC125(2-2)に変更
2	984	799	2016-03-04	ひらの内科	喘息				62	M	na	n	2	sim4+LTRA+SRT	安定	32	2.78	97.9	72	1.99	1.76	0.18	4.26	0.04	23	9.7	140	呼吸機能悪化でステップアップ勧めるも希望せず						2	sim4+LTRA+SRT	安定	呼吸機能悪化でステップアップ勧めるも希望せず
2	1000	813	2016-03-25	あすかい内科	喘息				36	m	na	n	3	BUD800	安定	18	4.53	121	84.4	1.4	1.31	0.12	4.73	0	24	1.5	120							3	BUD800	安定
2	1012	962	2016-10-25	緑台	喘息				61	f	a	n	5	ad250x2+LTRA	DOEあり	18	2.45	120.7	80.3	6.05	4.4	-1.57	13.89	8.93	19	1.9	280	AHI6						5	ad250x2+LTRA	DOEあり	AHI6
2	1017	958	2016-10-21	立場医院	喘息				43	f	a	ex	3	FVC200+LTRA	安定	23	2.27	90.8	79.4	2.83	2.05	-0.23	6.1	0.71	23	0.7	860							3	FVC200+LTRA	安定
2	1028	884	2016-07-15	222内科	喘息				66	m	a	n	3	ad250x2+SRT+LTRA	安定	81	2.12	85	67.5	3.04	1.46	0.2	4.6	0		8.5	250							3	ad250x2+SRT+LTRA	安定
2	1035	762	2016-01-08	三宅医院	喘息				71	f	na	n	3	ad500x2+CAM	安定	25	2.13	130	76.9	2.69	1.88	-0.01	5.08	0.2		1.7	190							3	ad500x2+CAM	安定
2	1045	1096	2017-04-28	沢野クリニック	喘息				72	m	na	ex	2	ffc125(2-2)+LTRA	安定	89	1.48	110	68.1	2.13	1.84	-0.41	7.87	1.42		2.4	1100	ゾレア導入有効も狭心症発作で中止						2	ffc125(2-2)+LTRA	安定	ゾレア導入有効も狭心症発作で中止
2	1063		2018.2.6						71	f	a	n	4	sim2+LTRA	発作ステップアップ	13	2.54	144	77.2	1.43	2.76	-0.33	6.9	1.11		2	330	sim4へ増量						4	sim2+LTRA	発作ステップアップ	sim4へ増量
2	1071	1124	2017-06-27	松井内科	喘息				48	f	a	ex	4	ad250x1	安定	22	3.02	109	73.8	3.25	2.45	-0.79	10.13	3.29	23	7.4	67							4	ad250x1	安定
2	1078	989	2016-11-29	ひらの内科	喘息				29	f	a	n	4	ad500x2＋LAMA	それなり	12	3.04	105	96.8	1.26	2.41	-0.26	6.24	0.81		0.5	560							4	ad500x2＋LAMA	それなり
2	1084	1407	2018-07-20	梅澤医院	喘息				70	f	a	n	3	ffc125(2-2)+LTRA+SRT+LAMA	安定	11	3.23	108	76.2	1.25	0.92	-0.13	5.82	0.49		1.9	760							3	ffc125(2-2)+LTRA+SRT+LAMA	安定
2	1089		2018.5.31						85	f	na	n	3	ad500x2+LTRA+SRT	安定	6	0.81	92	61.4	7.74	6.08	-2.75	18.37	20.15		1.7	220							3	ad500x2+LTRA+SRT	安定
2	1097	1099	2017-05-02	田村医院	喘息				69	f	na	n	4	AD250X2+ltra	安定	17	1.81	106	73	3.33	2.26	-0.63	8.83	2.34		1.2	13							4	AD250X2+ltra	安定
2	1109	1307	2018-03-06	上白根	A				65	F	NA	N	3	SIM6+smart	たまに咳	15	2.16	120	84.4	5.27	4.55	-0.13	5.6	0.57		1.4	20							3	SIM6+smart	たまに咳
2	1115	1012	2016-12-27	新妻クリニック	喘息				52	m	a	n	2	ad250x2	安定	24	3.41	105	70.7	1.55	1.41	0.49	4	0		2.6	83							2	ad250x2	安定
2	1134	888	2016-07-22	上白根	喘息				58	f	na	n	2	sim4+LTRA+SRT	安定	11	2.44	1110	79.7	1.69	2.36	0.27	4.08	0	24	0.5	5							2	sim4+LTRA+SRT	安定
3	26	1158	2017-07-28	池辺小児科	喘息				70	F	A	n	5	Ad100x2	安定	19	1.94	122	84.3	1.44	1.85	-0.7	9.24	2.67		2.1	110							5	Ad100x2	安定
3	31	1374	2018-06-05	ひらの内科	喘息				66	f	a	n	3	fvc200+SRT+LTRA	安定	10	1.47	88.6	71	5.36	4.01	-1.1	9.13	4.29		3.4	1100							3	fvc200+SRT+LTRA	安定
3	39	1193	2017-09-26	海老名呼吸器	喘息				83	F	na	n	4	FVC100	安定	12	2.07	109	80.9	2.51	1.49	-0.17	5.72	0.86		2	13							4	FVC100	安定
3	45	1165	2017-08-15	優ウイメンズクリニック	喘息				66	F	na	n	5	ad100x2	安定	13	2.25	123	74	2.39	2.47	0.01	4.96	0.18		2.6	27							5	ad100x2	安定
3	62	832	2016-05-06	かなた内科	喘息				68	F	na	n	5	Aｄ500ｘ2＋SRT+LTRA	安定	18	1.68	98.8	75	6.35	3.98	0.26	4	0		0.9	49							5	Aｄ500ｘ2＋SRT+LTRA	安定
3	73	1045	2017-02-14	三ツ境箱田	喘息				84	F	na	n	3	AD250X2+fp100	安定	39	1.29	119	63.5	3.21	2.73	-0.82	10.13	3.4		1.6	15							3	AD250X2+fp100	安定
3	92		2017.3.16					BA+IP	65	F	a	n	5	ad500x2	安定	22	2.58	138	75.4	3.93	3.18	0.14	4.16	0		4	2000							5	ad500x2	安定
3	99		2017.1.31						68	F	a	n	3	MF400+LABA	安定	20	2.18	147	86.5	3.35	2.48	-1.29	11.52	6.07		2.2	90							3	MF400+LABA	安定
3	113	1243	2017-12-05	星川ひろ	喘息				69	F	na	n	4	Ad500x2+PSL5mg+LTRA+IPD	安定	5	1.98	124.5	76.2	1.37	1.03	0.03	4.84	0.15		2.8	26	嗄声でシムビコートに変更検討						4	Ad500x2+PSL5mg+LTRA+IPD	安定	嗄声でシムビコートに変更検討
3	121	1095	2017-04-28	梅沢医院	喘息				76	F	A	n	7	sim4	安定	18	1.99	148	73.4	3.96	2.91	-3.05	14.13	18.09		1	320							7	sim4	安定
3	136	953	2016-10-18	川本胃腸科	喘息				68	f	na	n	4	ad250x2+LTRA	安定	13	2.21	123	72.7	2.54	2.56	-0.27	6.61	0.85		0.4	100							4	ad250x2+LTRA	安定
3	153	912	2016-08-23	ひらの内科	喘息				74	F	NA	n	5	ad500x2	一度発作あり	24	1.65	122	74	3.65	2.7	0.09	5.48	0.53		3.9	54						1	5	ad500x2	一度発作あり
3	169	1132	2017-07-04	はしば	喘息				85	M	na	ex	6	ad250x2+LTRA+SRT	一度発作	20	2.89	154	74.1	1.63	0.9		4.49	0		6.3	4800						1	6	ad250x2+LTRA+SRT	一度発作
3	181	982	2016-11-22	武岡クリニック	喘息			Af	81	F	A	n	4	cic800+LTRA+LABA	安定	36	1.54	113	60.9	4.64	3.81	-1.02	10.22	4.27		3.9	1400							4	cic800+LTRA+LABA	安定
3	191	1259	2017-12-26	笹野台	asthma				77	f	a	n	5	0	安定、寛解	13	1.91	148	84	3.59	3.13	-0.44	7.65	1.47		4.5	310	寛解、終了						5	0	安定、寛解	寛解、終了
3	207	919	2016-09-02	希望ヶ丘駅前	喘息				43	F	na	n	9	FP400+LABA	安定ステップダウン	18	2.95	113	82.6	1.33	1.58	0.18	4.26	0.06		4.7	120	Fp200						9	FP400+LABA	安定ステップダウン	Fp200
3	218	1380	2018-06-26	さわの	喘息				54	M	A	ex	4	Ad500x2+SRT+LTRA	安定	48	3.23	101.9	74.6	3.15	2.64	-0.58	7.5	1.95		5.4	881	AHI46 SAS						4	Ad500x2+SRT+LTRA	安定	AHI46 SAS
3	224	1064	2017-03-17	中止	喘息				78	F	A	n	5	cic400+LTRA	安定	16	2.08	136	78.5	2.35	1.95	-0.23	6.28	0.78		1.1	5	通院困難 高齢で連携終了						5	cic400+LTRA	安定	通院困難 高齢で連携終了
3	237	1299	2018-02-27	渡邉呼吸器から山口					65	F	na	n	4	sim4+LTRA	たまにSABA	26	1.98	107	73.2	2.57	2.49	-0.15	5.6	0.61		0.1	110	2018.1悪化受診 NO23 ステップアップsim6						4	sim4+LTRA	たまにSABA	2018.1悪化受診 NO23 ステップアップsim6
3	272	1224	2017-10-27	ひらの	喘息				73	M	a	n	3	Ad100x2	安定	10	2.39	169.5	85.1	3.47	1.35	1.07	4	0		7.2	160							3	Ad100x2	安定
3	301	1177	2017-09-01	はしば内科	喘息				61	M	A	C	5	FP800+LTRA	安定ステップダウン	14	3.99	133.4	84.4	1.25	1.34	-0.28	6.37	0.84		1.6	720	AD250X2へ						5	FP800+LTRA	安定ステップダウン	AD250X2へ
3	308	1155	2017-07-25	瀬谷医院	喘息				71	F	NA	EX	5	SIM4+LTRA	安定	5	1.85	106	75.5	2.69	2.39	-0.31	6.49	0.97	24	2.4	26							5	SIM4+LTRA	安定
3	314	1181	2017-09-05	上白根	喘息				71	F	NA	N	4	Q400+LABA+LTRA	安定	21	2.12	128.5	75.2	2.44	1.36	0.01	5.05	0		1	44							4	Q400+LABA+LTRA	安定
3	320		2017.11.15	やまぐち	喘息				72	F	NA	N	4	FFC125X4	発作ありステップアップ	6	1.33	104	70.7	4.69	3.36	-1.16	10.61	5.18		1.5	5	SIM6に変更、当院管理、2018.7.6再度連携へ				1	1	4	FFC125X4	発作ありステップアップ	SIM6に変更、当院管理、2018.7.6再度連携へ
3	340		2019.3.5						79	F	NA	N	7	AD250X2+LTRA＋lama	安定	19	1.58	106	63.7	4.36	3.46	-0.69	9.85	2.8		1.5	12							7	AD250X2+LTRA＋lama	安定
3	347	1226	2017-10-31	三ツ境中央CL	喘息（利モデリング）				84	M	NA	EX	6	SIM6	直前にステップアップ	17	1.45	100	49.7	3.42	2.79	0.62	4	0		2.3	2300	2017.9.6にステップアップ、安定						6	SIM6	直前にステップアップ	2017.9.6にステップアップ、安定
3	374	1422	2018-08-10	沢野クリニック	喘息				79	F	A	N	7	sim4+LTRA+SRT	安定	5	1.23	107	56.9	4.78	2.93	0	5.13	0.34		1.9	9							7	sim4+LTRA+SRT	安定
3	385	1028	2017-01-20	池辺小児科	喘息				66	f	A	n	10	FVC200+LTRA	安定	52	1.85	106	66.8	5.9	3.12	0.36	4.83	0	25	17.5	420							10	FVC200+LTRA	安定
3	391		2018.12.18						56	F	A	c	4	Ad250x2	安定	6	1.65	88	82.9	3.16	3.27	-0.92	11.06	4.13		3	140	RAがつらい						4	Ad250x2	安定	RAがつらい
3	420	1365	2018.5.22						72	F	NA	n	7	Ad500x1	安定	19	1.84	118	82.3	3.26	2.97	-0.22	6.51	0.68		3.9	5							7	Ad500x1	安定
3	430	1416	2018-08-07	ひらの内科	喘息			SAS	70	F	A	N	7	sim4+LTRA	安定	19	2	123	78.4	5.13	3	1.36	4	0		2.4	140	CPAP SAS						7	sim4+LTRA	安定	CPAP SAS
3	457	774	2016-01-26	上白根	喘息				86	M	NA	N	3	sim6	安定	17	2.8	137	75.7	3.22	2.93	0.46	4	0										3	sim6	安定
3	467	1138	2017-07-07	三井内科	喘息				77	M	A	c	5	sim4	安定	43	2.54	139	74.5	1.38	1.06	-0.53	8.73	2		1.2	430							5	sim4	安定
3	473	1351	2018-05-01	笹野台内科	A				86	F	NA	n	4	cic800+LTRA	安定	27	1.36	194	77.7	6.57	4.44	-3.8	22.49	35.83		3.1	60							4	cic800+LTRA	安定
3	479	1311	2018-03-16	笹野台	A			SAS	76	M	A	EX	4	sim2+SRT	安定	27	2.13	89	73.4	3.05	2.35	-0.03	5.16	0.23		0.5	300							4	sim2+SRT	安定
3	486	913	2016-08-23	武岡クリニック	喘息				74	F	NA	n	4	FVC100＋LTRA	安定	102	1.29	94.9	62	2.56	2.14	-0.51	7.86	1.91		8.9	370							4	FVC100＋LTRA	安定
3	496	1102	2017-05-12	かなた内科	喘息				52	m	a	n	3	ad500x2	それなり	47	3.94	123	74.9	1.89	1.82	0.43	4	0	24	1.4	570							3	ad500x2	それなり
3	503	899	2016-08-12	笹野台	喘息				75	M	NA	ex	5	BUD400	安定	20	2.76	143	76.7	3.72	2.21	0.1	5.26	0		1.1	42							5	BUD400	安定
3	517	1173	2017-08-29	三省堂	喘息			Ep+BA	67	F	NA	n	5	PSL5+CIC400+SRT	安定	43	1.32	89.2	72.9	3.66	2.84	-0.61	9.67	2.36		6.4	150							5	PSL5+CIC400+SRT	安定
3	523	968	2016-11-01	ひらの内科	喘息				81	M	NA	n	4	Ad250x2+LTRA+SRT	安定	12	2.13	106	73.2	3.46	2.78	-0.4	7.71	1.33		3.5	700							4	Ad250x2+LTRA+SRT	安定
3	553		2018.10.3						58	F	a	c	4	Sim4+LTRA	安定	7	1.71	83	65.5	3.32	2.8	-0.28	7.11	0.88		3	600							4	Sim4+LTRA	安定
3	567		2018.11.6						66	m	a	c	3	sim4+LTRA	発作x2	7	2.79	109	85.6	2.14	1.66	-0.21	6.52	0.87		0.3	130							3	sim4+LTRA	発作x2
3	575	1121	2017-06-23	梅沢医院	喘息				69	f	a	ex	7	ad250x2	たまに咳	19	2.19	133	83.3	2.43	1.46	0.25	4.39	0	23	3.5	200							7	ad250x2	たまに咳
3	581		2019.4.2						77	f	a	n	4	fvc100	安定	8	1.22	87.8	86	4.2	3.46	-1.15	10.54	4.95		3.1	240							4	fvc100	安定
3	592		2019.3.5						76	f	na	n	6	ad500x2+LTRA	安定	46	1.6	112	71.4	2.81	2.16	-0.68	9	2.54		2.3	54							6	ad500x2+LTRA	安定
3	601	1044	2017-02-10	黒田医院	喘息				75	f	a	n	5	sim6+LTRA+CAM	発作あり	10	1.77	103	71.4	2.33	2.09	-0.71	8.81	2.63		4.5	17							5	sim6+LTRA+CAM	発作あり
3	617	1288	2018-02-16	比留川医院	A				74	F	a	n	6	cic400+LAMA	安定	16	1.78	127	73	3.3	1.52	0.27	5.26	0		0.9	5							6	cic400+LAMA	安定
3	626	1179	2017-09-05	ひらの	喘息				41	F	a	n	4	sim4	安定	11	2.99	119	86.4	2.02	1.7	-0.04	5.23	0.32		1.1	9							4	sim4	安定
3	633	1091	2017.4.25	ひらの内科	喘息				42	F	a	n	5	ad250x2+LTRA+SRT	安定	40	2.12	78.8	59.6	3.83	3.2	0.17	4	0		0.5	3100							5	ad250x2+LTRA+SRT	安定
3	640	991	2016-11-29	二俣川消化器	喘息				79	F	na	n	4	sim2	痰	10	1.46	100	67.6	3.87	4.69	-0.95	13.12	4.91		0	9							4	sim2	痰
3	648		2016.12.20						70	f	na	n	6	sim2＋LTRA	安定	13	1.71	104.3	79.9	3.71	2.9	-1.27	11.01	5.73		1	6	6MWD400SpO2:96%						6	sim2＋LTRA	安定	6MWD400SpO2:96%
3	654	1006	2016-12-20	ひらの内科	喘息				52	f	na	ex	3	F800	受診時発作	25	2.41	100	79	3.19	2.94	-0.35	6.56	1.12		2.4	7	経過中FP400に減量					1	3	F800	受診時発作	経過中FP400に減量
3	666		2018.12.4						42	f	a	n	4	ad500x2	安定	7	3.13	133.8	86.7	4.27	3.58	0	4.5	0		2.5	5900							4	ad500x2	安定
3	672	1057	2017-02-28	瀬谷医院	喘息				29	f	a	n	5	ad500x1+SRT	安定	9	2.996	97	90	2.45	2.68	-0.18	6.34	0.64	24									5	ad500x1+SRT	安定
3	679	1262	2018-01-12	ひらの	喘息				57	f	a	ex	5	sim8+LTRA+srt	発作一度	24	2.14	101	65.8	2.68	2.93	-0.83	10.76	3.91		1.8	130	AHI8					1	5	sim8+LTRA+srt	発作一度	AHI8
3	686	1030	2017-01-24	あすかい内科	喘息				44	f	na	n	5	cic600+LTRA	安定	12	2.35	89.4	77.3	3.23	2.5	0.07	5.05	0	25	2.5	82							5	cic600+LTRA	安定
3	690	1061	2017-03-14	上大岡	喘息				52	f	na	n	3	sim4+LTRA+SRT	小発作2度	17	2.37	110	77.2	2.96	1.93	-0.1	5.5	0		2.1	7						1	3	sim4+LTRA+SRT	小発作2度
3	696		2018.9.21						70	f	na	ex	4	ad250x2+LTRA	安定	9	1.62	106.6	71.7	3.56	2.51	-0.71	13.39	3.75		2.2	130							4	ad250x2+LTRA	安定
3	704	927	2016-09-06	池辺小児科	喘息				78	m	a	n	6	PSL5+Ad500x2+LTRA+SRT	安定	100	1.41	77.5	46.7	6.94	3.75	-1.89	13.9	12.56		1.5	84							6	PSL5+Ad500x2+LTRA+SRT	安定
3	714	1400	2018-07-13	222内科	喘息				66	f	a	n	5	ad500x2+LTRA	安定、薬剤変更	33	2.12	113	70.9	2.18	1.84	-0.19	6.32	0.63		16.8	690	FVC200に変更						5	ad500x2+LTRA	安定、薬剤変更	FVC200に変更
3	724	1216	2017-10-20	あすかい内科	喘息				58	m	a	ex	9	Ad500x2+LTRA+SRT	安定	34	3.66	128	77.2	3.5	2.9	-0.36	6.89	1.14		6.9	8800							9	Ad500x2+LTRA+SRT	安定
3	744	1055	2017-02-28	三省堂	喘息				83	f	a	n	11	sim6+CAM	発作のため再紹介	9	1.05	92	59	4.06	3.84	0	4.5	0	19	1.4	210	発作のため再紹介				1	1	11	sim6+CAM	発作のため再紹介	発作のため再紹介
3	759	945	2016-10-04	希望ヶ丘いずみ	喘息				74	F	A	N	4	ad500x2+SRT＋ltra	安定	9	1.84	120	73.6	3.17	2.71	0.04	5.27	0	23	0.9	630							4	ad500x2+SRT＋ltra	安定
3	768		2016.12.6						51	m			6	ad500x2+SRT	好酸球増多	58	2.81	92	70.4	2.02	1.66	-0.26	6.51	0.81		20.5	340	EOS20％						6	ad500x2+SRT	好酸球増多	EOS20％
3	780	1221	2017-10-27	三井内科	喘息				79	m	na	ex	3	sim4+SRT	咳増加、ステップアップ	12	1.97	92	65	2.26	2.56	-0.03	5.18	0.25		3.3	71	LAMA, SRT追加						3	sim4+SRT	咳増加、ステップアップ	LAMA, SRT追加
3	792		2019.2.27						73	f	a	n	7	ad250x2+LTRA+SRT+IPD+CAM	少し痰	13	1.58	92.9	75.6	2.7	2.09	-0.69	8.97	2.81		3.6	1400							7	ad250x2+LTRA+SRT+IPD+CAM	少し痰
3	799	1034	2017-01-27	一色外科	喘息				69	F	NA	N	6	AD250X2+LTRA	安定	15	1.8	108	69	4.12	3.22	0.45	4	0	25	5.3	100	SAS否定						6	AD250X2+LTRA	安定	SAS否定
3	813		2019.5.24						68	f	na	ex	4	cic400+LTRa+SRT+Bdtape	たまに発作PSL	9	1.99	105	75	2.58	1.87	-0.67	10.05	2.71		0.1	54						1	4	cic400+LTRa+SRT+Bdtape	たまに発作PSL
3	818		2018.9.4						70	f	na	n	4	ad500x2+LTRA+SRT	たまにPSL	20	1.9	125	74.8	2.89	2.03	-0.78	9.68	3.12		2.3	43	FFC125(2-2)+LTRA+LAMA+SRTに変更					1	4	ad500x2+LTRA+SRT	たまにPSL	FFC125(2-2)+LTRA+LAMA+SRTに変更
3	823		2018.11.4						67	F	na	n	3	ad500x2+LTRA+SRT	eos19%,しばらく当院へ	45	2.47	119	72	2.06	1.88	0.52	4	0		0.5		しばらく当院、ヌーカラ追加⇒ファセンラへ						3	ad500x2+LTRA+SRT	eos19%,しばらく当院へ	しばらく当院、ヌーカラ追加⇒ファセンラへ
3	828	1048	2017-02-17	さわのクリニック	喘息				47	f	a	n	4	sim4	たまに咳	12	2.56	104	83.9	1.92	1.23	0.72	4	0	19	1.1	25							4	sim4	たまに咳
3	836	897	2016-08-02	いわま内科	喘息				69	f	a	ex	6	ad500x2+SRT+IPD+PSL5	安定	15	1.37	90.7	58.5	15.76	7.8	1.02	4.38	0.09		6.5	870	2016.10大腸がんで終了						6	ad500x2+SRT+IPD+PSL5	安定	2016.10大腸がんで終了
3	866	1090	2017-04-18	松井内科	喘息				73	f	na	n	8	ad100x2+LTRA	安定	23	1.73	111	62.5	2.94	2.88	-0.22	6.05	0.74	25	3.8	100							8	ad100x2+LTRA	安定
3	873	1295	2018-02-23	いわま内科	喘息				55	f	na	n	4	ad100x2	安定	11	2.16	104	79.7	2.26	2.09	-0.47	7.13	1.53		1.2	5							4	ad100x2	安定
3	881	1208	2017-10-17	三保循環器	喘息				46	f	a	n	6	FVC200+LTRA	痰がらみ	14	2.57	112	72.4	3.17	3.2	-0.12	5.63	0.44		1.4	560							6	FVC200+LTRA	痰がらみ
3	886	1195	2017-10-02	上白根	喘息				57	f	na	n	3	FVC200	一度発作	12	2.7	121	83.6	4.38	2.78	2.64	4	0		11.1	12						1	3	FVC200	一度発作
3	894	1137	2017-07-07	菊地医院	喘息				60	f	a	n	6	sim4	安定	10	2.32	115	70.7	2.45	1.7	0.08	4.75	0		1	23							6	sim4	安定
3	902		2017.1.20						72	m	a	ex	5	sim4	安定	12	2.79	135	74	2.66	1.46	0.38	4	0		6.5	150	Asp3						5	sim4	安定	Asp3
3	917	1017	2017-01-06	ひらの内科	喘息			胆石	74	f	na	n	6	sim4	安定	11	2.13	141	81.9	3.27	2.91	-0.03	5.41	0		0.3	9	胆石で入院繰り返す。						6	sim4	安定	胆石で入院繰り返す。
3	925		2018.11.22						78	m	na	ex	5	ad500x2+SRT+LTRA	DOEたまに	5	1.32	78.6	45.4	3.46	2.35	-1.7	14.04	9.59		2.4	25							5	ad500x2+SRT+LTRA	DOEたまに
3	933		2018.6.26						68	m	a	n	5	F100	安定	63	3.71	150.8	81.2	1.27	1.05	0.26	4	0		8.7	290	2018.6Dmin0.755 PD15:5.015で中止、4か月で再発						5	F100	安定	2018.6Dmin0.755 PD15:5.015で中止、4か月で再発
3	947	1196	2017-10-02	池辺小児科	喘息				48	f	a	n	5	sim4	安定	14	2.93	116	83	3.33	2.58	2.16	4	0		2.9	77							5	sim4	安定
3	969	1007	2016-12-20	松井内科	喘息				71	f	na	n	4	FFC125(2-2)+LTRA	一度発作	14	2.29	148	80.6	3.16	2.12	0.02	4.97	0	23	4.8	410						1	4	FFC125(2-2)+LTRA	一度発作
3	985	1067	2017-03-28	ひらの内科	喘息				63	M	na	n	3	sim4+LTRA+SRT	ステップアップ？	46	2.44	87	68.2	2.55	2.22	0.32	4.24	0.04		14.5	130	呼吸機能悪化でステップアップ勧めるも希望せず						3	sim4+LTRA+SRT	ステップアップ？	呼吸機能悪化でステップアップ勧めるも希望せず
3	1001	1074	2017-04-04	あすかい内科	喘息				37	m	na	n	4	BUD800	安定ステップダウン	27	4.46	120	84	1.83	1.92	-0.15	5.8	0.51		0.5	120	BUD400に減量						4	BUD800	安定ステップダウン	BUD400に減量
3	1013	1238	2017.11.21	新妻クリニック	喘息				62	f	a	n	6	ad250x2+LTRA	安定	23	2.52	126	79.5	5.36	4.63	-1.32	10.43	5.92		1.4	350	以後受診なし（寛解？）						6	ad250x2+LTRA	安定	以後受診なし（寛解？）
3	1018	1220	2017-10-24	立場医院	喘息				44	f	a	ex	4	FVC200+LTRA	安定	34	2.33	94.7	81.2	1.77	2.92	-0.33	6.98	1.05		9.3	2300							4	FVC200+LTRA	安定
3	1029	1147	2017-07-18	222クリニック	喘息				67	m	a	n	4	ad250x2+SRT+LTRA	安定	68	2.34	95	65.4	2.62	2.06	0.01	4.95	0.19		7.3	210							4	ad250x2+SRT+LTRA	安定
3	1036	1031	2017-01-24	三宅医院	喘息				72	f	na	n	4	ad500x2+CAM	安定	11	2.05	127	77	2.72	2.45	-0.25	6.2	0.84		2.2	160							4	ad500x2+CAM	安定
3	1046	1337	2018-04-13	沢野クリニック	A				73	m	na	ex	3	ffc125(2-2)+LTRA	安定	69	2.43	118	65.1	2.15	1.67	-0.35	7.37	1.13		6	370	FVC100に変更						3	ffc125(2-2)+LTRA	安定	FVC100に変更
3	1064		2019.3.18						72	f	a	n	5	sim4+LTRA	一度発作	16	2.66	153.8	78.4	3.79	2.93	-0.11	5.49	0.47		1.5	180						1	5	sim4+LTRA	一度発作
3	1072	1394	2018-07-06	松井内科	喘息				49	f	a	ex	5	ad250x1	安定	17	2.88	106	74.2	2.94	2.31	-0.51	8.71	2.08		2.2	59	AHI6						5	ad250x1	安定	AHI6
3	1079	1265	2018-01-16	ひらの内科	喘息				30	f	a	n	5	ad500x2＋LAMA	それなり	14	2.69	93	95.7	3.14	1.45	0.92	4	0		3.8	660							5	ad500x2＋LAMA	それなり
3	1085		2019.7.30						71	f	a	n	4	ffc125(2-2)+LTRA+SRT+LAMA	安定	13	3.05	126	74	1.27	1.2	-0.18	6.32	0.61		2.2	650	嗄声ありFFC(1-1）に減量						4	ffc125(2-2)+LTRA+SRT+LAMA	安定	嗄声ありFFC(1-1）に減量
3	1090		2019.6.13						86	f	na	n	4	ad500x2+LTRA+SRT	安定	5	0.87	101	58.3	6.32	5.15	-2.01	16.29	13.28		1.9	170							4	ad500x2+LTRA+SRT	安定
3	1098	1356	2018-05-11	田村医院	A				70	f	na	n	5	AD250X2+ltra	安定	13	1.732	103.6	73	2.94	2.57	-0.6	9.51	2.32		3.5	18	ＦＶＣ200に変更、結腸癌+全身転移で終了						5	AD250X2+ltra	安定	ＦＶＣ200に変更、結腸癌+全身転移で終了
3	1110		2019.3.22						66	F	NA	N	4	SIM6+smart	たまに咳	20	2.14	120	89.5	4.71	3.95	-0.54	7.09	2.24		2.9	19							4	SIM6+smart	たまに咳
3	1116	1237	2017-11-21	緑台	喘息				53	m	a	n	3	ad250x2	安定	18	3.39	106	71.2	1.1	0.98	0.63	4	0		3.2	87	FVC100に変更						3	ad250x2	安定	FVC100に変更
3	1135	1131	2017-07-04	上白根病院	喘息				59	f	na	n	3	sim4+LTRA+SRT	咳	15	2.41	110	75.3	3.09	1.93	0.52	4	0		0.5	5							3	sim4+LTRA+SRT	咳
4	27	1428	2018-08-21	池辺小児科	喘息				71	F	A	n	6	Ad100x2	一度発作 安定でステップダウン	17	1.87	120	81.6	2.22	1.6	0.05	5.24	0.38		2.8	150						1	6	Ad100x2	一度発作 安定でステップダウン
4	32		2019.7.12						67	f	a	n	4	fvc200+SRT+LTRA	安定	7	1.56	96	72	3.62	3.25	-0.34	6.66	1.16		9.4	1800							4	fvc200+SRT+LTRA	安定
4	46		2018.9.19						67	F	na	n	6	ad100x2	安定	13	2.11	119	69.9	3.34	2.53	1.11	4	0		3.5	28							6	ad100x2	安定
4	63	1084	2017-04-14	かなた内科	喘息				69	F	na	n	6	Aｄ500ｘ2＋SRT+LTRA	安定	21	1.74	105	76.3	3.45	3.13	-0.75	9.14	2.83		1.3	38							6	Aｄ500ｘ2＋SRT+LTRA	安定
4	74	1269	2018-01-26	武岡クリニック	喘息				85	F	na	n	4	AD250X2+fp100	安定	17	1.21	114	62.1	3.12	2.54	-0.44	7.97	1.52		1.3	28							4	AD250X2+fp100	安定
4	93	1330	2018.2.20	渡邉呼吸器からあすかい				BA+IP	66	F	a	n	6	ad500x2	安定	15	2.54	135	79.4	3.61	3.39	-0.1	5.52	0.43		1.6	1600							6	ad500x2	安定
4	100	1298	2018-02-27	横浜呼吸器					69	F	a	n	4	MF400+LABA	安定	30	2.36	165	80.5	3.21	2.47	0.01	5.34	0.44		2.2	430							4	MF400+LABA	安定
4	122	1346	2018-04-20	梅沢医院	A				77	F	A	n	8	sim4	安定	31	1.86	142	69.9	4.88	3.88	-1.95	15.93	12.45		1.8	390							8	sim4	安定
4	137	1192	2017-09-26	川本胃腸科	喘息				69	f	na	n	5	ad250x2+LTRA	喘息は安定、循環器で受診	12	2.17	121	72	3.11	2.65	-0.31	6.77	0.98		0.5	91	動悸2018.6救急外来へ						5	ad250x2+LTRA	喘息は安定、循環器で受診	動悸2018.6救急外来へ
4	154	1194	2017-09-26	ひらの内科	喘息				75	F	NA	n	6	ad500x2	安定	19	1.83	139.7	72.3	2.28	2.37	-0.28	6.4	0.97		4.4	81							6	ad500x2	安定
4	170		2018.9.19		喘息				86	M	na	ex	7	ad250x2+LTRA+SRT	安定	20	2.89	162	74.9	0.86	1.18	-0.23	6.72	0.72		12.4	9700	好酸球性肺炎？ステロイド追加						7	ad250x2+LTRA+SRT	安定	好酸球性肺炎？ステロイド追加
4	182	1255	2017-12-22	武岡クリニック	A			Af	82	F	A	n	5	cic800+LTRA+LABA	安定	14	1.56	121	61.4	3.97	3.06	-0.69	8.84	2.58		2	690							5	cic800+LTRA+LABA	安定
4	208	1188	2017-09-22	希望ヶ丘駅前	喘息				44	F	na	n	10	FP200	安定	54	2.76	107.8	79.3	1.62	1.34	0.26	4	0		8.3	180							10	FP200	安定
4	302		2018.10.12						62	M	A	C	6	AD250X2+LTRA	安定	9	4.14	140	85.5	1.11	1.26	0.02	4.98	0.22		1.5	970							6	AD250X2+LTRA	安定
4	309		2018.10.2						72	F	NA	EX	6	SIM4+LTRA	安定	5	1.81	107	71.8	3.39	3.01	-0.31	6.69	0.97		1.7	5							6	SIM4+LTRA	安定
4	315		2018.12.18						72	F	NA	N	5	Q400+LABA+LTRA	少し咳	34	2.13	140	74	1.06	1.7	-0.49	7.53	1.63		0.7	29							5	Q400+LABA+LTRA	少し咳
4	348		2018.12.26						85	M	NA	EX	7	SIM6	安定	12	1.21	86	52.4	6.55	4.29	-1.75	14.55	14.83		1.5	1600							7	SIM6	安定
4	386	1328	2018-03-30	池辺小児科	A				67	f	A	n	11	FVC200+LTRA	安定	39	1.85	110	63.4	4.07	2.73	0.95	4.03	0		8.3	570							11	FVC200+LTRA	安定
4	458	1042	2017-02-07	上白根	喘息				87	M	NA	N	4	sim6	安定	24	2.72	137	78.7	3.03	2.55	-0.23	6.43	0.72		0.5	40							4	sim6	安定
4	468	1410	2018-07-24	三井内科	喘息				78	M	A	c	6	sim4	安定	36	2.7	143.6	81.3	0.9	0.85	-0.25	6.96	0.77		1.1	500							6	sim4	安定
4	480		2019.4.16					SAS	77	M	A	EX	5	sim2+SRT	安定	21	2	84.7	70.6	1.8	1.52	-0.66	8.95	2.43		1.5	150							5	sim2+SRT	安定
4	487	1148	2017-07-18	武岡クリニック	喘息				75	F	NA	n	5	FVC100＋LTRA	安定	49	1.15	85	50.4	2.13	1.65	-0.47	7.96	1.75		5.8	300							5	FVC100＋LTRA	安定
4	497	1386	2018-06-29	かなた内科	喘息			脳出血、SAS	53	m	a	n	4	ad500x2	それなり	39	4.27	135	75.2	0.59	1.67	0.18	4.18	0		1.5	500	脳出血 AHI33						4	ad500x2	それなり	脳出血 AHI33
4	518		2018.11.6					Ep+BA	68	F	NA	n	6	PSL5+CIC400+SRT	安定	26	1.04	71.2	87.4	4.02	3.04	-1.35	11.01	6.02		6.6	250							6	PSL5+CIC400+SRT	安定
4	524	1223	2017-10-27	ひらの	喘息				82	M	NA	n	5	Ad250x2+LTRA+SRT	安定	16	1.89	95	73	3.5	3	-0.92	10.96	4.67		3.8	590							5	Ad250x2+LTRA+SRT	安定
4	576		2018.11.2	梅沢医院	喘息				70	f	a	ex	8	ad250x2	安定	10	2.22	137	79.3	1.95	1.64	-0.39	7.25	1.31		3.6	160							8	ad250x2	安定
4	602	1286	2018.2.16						76	f	a	n	6	sim6+LTRA+CAM	一度発作	9	1.68	102	70.6	2.23	2.06	-0.49	8.04	1.79		0.9	17							6	sim6+LTRA+CAM	一度発作
4	627		2018.12.14						42	F	a	n	5	sim4	安定	13	2.95	119	84.3	2.54	1.36	0.38	4.54	0		0.7	10							5	sim4	安定
4	634	1342	2018-04-17	ひらの内科	A				43	F	a	n	6	ad250x2+LTRA+SRT	たまに症状	57	2.04	76.7	58.3	4.02	2.95	2.64	4	0		5.4	2600							6	ad250x2+LTRA+SRT	たまに症状
4	641	1274	2018-01-30	二俣川消化器	A				80	F	na	n	5	sim2	痰	9	1.38	96.5	63	4.86	3.79	0.95	4	0		1.2	5							5	sim2	痰
4	649	1240	2017-11-24	甦生病院	喘息				71	f	na	n	7	sim2＋LTRA	安定	15	1.64	74.5	79.6	3.6	3.09	-0.91	9.34	3.55		3	10							7	sim2＋LTRA	安定
4	655	1379	2018-06-19	ひらの内科	喘息				53	f	na	ex	4	F400	安定	14	2.34	98.7	79.1	2.15	1.5	0.66	4	0		3	7							4	F400	安定
4	673	1319	2018-03-23	瀬谷医院	A				30	f	a	n	6	ad500x1+SRT	安定	14	3.1	103	90.6	5.03	2.96	0.65	4	0										6	ad500x1+SRT	安定
4	691	1406	2018-07-20	上大岡	喘息				53	f	na	n	4	sim4+LTRA+SRT	発作で受診	18	2.35	113	84.8	2.57	1.82	-0.22	6.14	0.74		20.2	230	bEOS20%					1	4	sim4+LTRA+SRT	発作で受診	bEOS20%
4	705	1164	2017-08-15	池辺小児科	喘息				79	m	a	n	7	PSL5+Ad500x2+LTRA+SRT	安定	36	1.42	78.9	42.9	4.98	3.7	-3.28	22.66	29.89		1.5	55							7	PSL5+Ad500x2+LTRA+SRT	安定
4	725		2018.10.16						59	m	a	ex	10	Ad500x2+LTRA+SRT	安定	26	3.74	133	75.6	2.2	2.14	0.14	4.13	0		7.9	11000							10	Ad500x2+LTRA+SRT	安定
4	745	1312	2018-03-16	三省堂	A				84	f	a	n	12	sim6+CAM	痰少量	8	1.11	102	57.8	4.64	4.25	-1.44	12.12	7.07		1.6	310							12	sim6+CAM	痰少量
4	760	1204	2017-10-13	やまぐち呼吸器	喘息				75	F	A	N	5	ad500x2+SRT＋ltra	不安定	21	1.73	117	67.1	1.36	1.84	-0.22	6.67	0.67		0.7	770	LAMA追加						5	ad500x2+SRT＋ltra	不安定	LAMA追加
4	769		2018.5.12						52	m			7	ad500x2+SRT	発作	64	2.98	97.7	67.6	2.15	1.8	-0.11	5.76	0.39		6.4	170	以後当院フォローへ						7	ad500x2+SRT	発作	以後当院フォローへ
4	781		2018.12.14						80	m	na	ex	4	sim6+LAMA+SRT	安定	16	1.96	94	65.1	2.23	2.34	0.13	4.8	0		4.1	5	2019.1狭心症で緊急入院			1			4	sim6+LAMA+SRT	安定	2019.1狭心症で緊急入院
4	800	1314	2018-03-16	一色外科	A				70	F	NA	N	7	AD250X2+LTRA	安定	17	1.89	115	65.4	3.77	2.76	0.23	.4.2	0		2.6	54	副鼻腔炎手術後、ＦＶＣ100に変更						7	AD250X2+LTRA	安定	副鼻腔炎手術後、ＦＶＣ100に変更
4	829	1348	2018-04-24	沢野クリニック	A				48	f	a	n	5	sim4	たまに咳	11	2.49	102	83.3	2.27	1.11	0.66	4	0		1.2	53							5	sim4	たまに咳
4	867	1367	2018-05-22	松井内科	喘息				74	f	na	n	9	ad100x2+LTRA	安定	21	1.62	106.6	62.3	1.59	2.87	-0.2	6.13	0.63		9.8	100							9	ad100x2+LTRA	安定
4	874		2019.3.26						56	f	na	n	5	ad100x2	安定	9	2.18	108	81.6	2.29	2.29	-0.31	6.66	1.09		1.5	5	気道過敏性2019.6.13						5	ad100x2	安定	気道過敏性2019.6.13
4	882		2018.12.7						47	f	a	n	7	FVC200+LTRA	DOEたまに	11	2.19	72.8	78.7	4.38	2.31	1.32	4	0		0.8	620							7	FVC200+LTRA	DOEたまに
4	887		2018.11.30						58	f	na	n	4	FVC200	時々発作PSL	7	2.5	113	78.6	4.07	3.59	-0.26	6.07	0.87		7.6	15						1	4	FVC200	時々発作PSL
4	895	1395	2018-07-06	菊地医院	喘息				61	f	a	n	7	sim4	安定	18	2.3	116	71.4	2.07	1.74	-0.04	5.31	0.21		1.1	66							7	sim4	安定
4	903		2018.1.12						73	m	a	ex	6	sim4	一度PSL	6	2.77	137	76.5	2.45	1.81	-0.38	6.9	1.2		2.8	220	sim2に?					1	6	sim4	一度PSL	sim2に?
4	918	1323	2018-03-27	ひらの内科	A			SAS	75	f	na	n	7	sim4	咳	12	1.82	123	75.8	7.76	5.41	-2.21	17.71	17.27		2.2	9	SAS、CPAP						7	sim4	咳	SAS、CPAP
4	948		2018.9.25						49	f	a	n	6	sim4	少し咳	6	2.92	117	83.9	1.9	1.82	0.51	4	0		6.5	100							6	sim4	少し咳
4	970		2017.12.22						72	f	na	n	5	FFC125(2-2)+LTRA	何度か発作ありPSL	15	2.2	145	75.9	2.28	2.01	-0.24	6.27	0.96		3.5	440	LAMA追加					1	5	FFC125(2-2)+LTRA	何度か発作ありPSL	LAMA追加
4	986	1338	2018-04-13	ひらの内科	A				64	M	na	n	4	sim4+LTRA+SRT	安定	13	2.92	105	75	2.06	1.46	-0.02	5.1	0.24		6.6	31							4	sim4+LTRA+SRT	安定
4	1002	1333	2018-04-06	あすかい	A	中止症例			38	m	na	n	5	BUD400	安定ステップダウン	31	4.32	118	81.2	1.96	1.47	0.54	4	0		1	160	ICS中止へ						5	BUD400	安定ステップダウン	ICS中止へ
4	1019		2018.11.30						45	f	a	ex	5	FVC200+LTRA	安定	14	2.26	93	79.9	2.43	2.23	-0.52	7.73	1.73		1.2	1000							5	FVC200+LTRA	安定
4	1030	1390	2018-07-03	222内科	喘息				68	m	a	n	5	ad250x2+SRT+LTRA	安定	59	2.16	88.9	67.9	2.58	2.07	-0.17	5.92	0.55		7.2	270							5	ad250x2+SRT+LTRA	安定
4	1037	1282	2018-02-06	三宅医院	A				73	f	na	n	5	ad500x2+CAM	安定	12	2.08	131	74.8	2.95	2.41	-0.66	8.02	2.59		1.7	160	incheck dis100 tur60						5	ad500x2+CAM	安定	incheck dis100 tur60
4	1047		2019.7.2						74	m	na	ex	4	FVC100；LTRA	咳ありPSL	14	2.58	128	70.1	1.93	1.72	-0.33	7.33	1.08		4	220						1	4	FVC100；LTRA	咳ありPSL
4	1073		2019.6.21						50	f	a	ex	6	ad250x1	安定	18	2.92	108.6	75.2	3.72	2.92	-0.61	8.72	2.49		1.8	54							6	ad250x1	安定
4	1080		2019.1.11						31	f	a	n	6	ad500x2＋LAMA	途中発作	8	2.71	95.8	94.1	2.16	2.36	-0.05	5.23	0.38		1.8	860	じんましんあり、ゾレア導入、しばらく当院へ					1	6	ad500x2＋LAMA	途中発作	じんましんあり、ゾレア導入、しばらく当院へ
4	1117		2019.4.16						54	m	a	n	4	FVC100	安定	12	3.5	111	75.9	1.29	1.47	-0.03	5.14	0.27		2.8	92							4	FVC100	安定
4	1136	1373	2018-06-05	上白根	喘息				60	f	na	n	4	sim4+LTRA+SRT	安定	18	2.41	111	79	2.15	2.14	0.13	5.31	0		2.8	5							4	sim4+LTRA+SRT	安定
5	64	1309	2018-03-09	かなた	A				70	F	na	n	7	Aｄ500ｘ2＋SRT+LTRA	安定	19	1.75	106	74.5	4.24	3.48	-1.19	11.18	5.67		1.2	47							7	Aｄ500ｘ2＋SRT+LTRA	安定
5	138		2018.9.21						70	f	na	n	6	FVC200+LTRA	安定	16	2.2	127.9	76.4	3.16	3.08	-0.34	6.91	1.08		0.3	88							6	FVC200+LTRA	安定
5	155	1430	2018-08-28	ひらの	喘息				76	F	NA	n	7	ad500x2	安定	19	1.81	141	71.3	2.08	1.68	-0.35	7.1	1.13		3	84							7	ad500x2	安定
5	209		2018.9.7						45	F	na	n	11	FP200	安定	20	2.85	79	79.2	1.43	1.54	0.24	4.08	0.01		8	130							11	FP200	安定
5	459	1273	2018-01-30	上白根	A				88	M	NA	N	5	sim6	安定	20	2.81	143	79.5	4.08	3.06	0.34	4.15	0		1.9	39							5	sim6	安定
5	488	1434	2018-08-31	武岡クリニック	喘息				76	F	NA	n	6	FVC100＋LTRA	安定	24	1.31	100	51.6	2.62	2.52	0.37	4	0		5.5	450							6	FVC100＋LTRA	安定
5	525		2018.10.19						83	M	NA	n	6	Ad250x2+LTRA+SRT	安定	5	2.04	104	77	2.91	2.8	-0.2	6.49	0.66		4.4	1800							6	Ad250x2+LTRA+SRT	安定
5	603		2019.3.19						77	f	a	n	7	sim6+LTRA+CAM	安定	5	1.67	102	73.6	2.28	2.03	-0.56	8.4	1.98		1	27	sim2+LTRA+CAMに減量						7	sim6+LTRA+CAM	安定	sim2+LTRA+CAMに減量
5	635		2019.4.16						44	F	a	n	7	ad250x2+LTRA+SRT	安定	14	2.22	84.4	60.4	3.77	3.32	-0.09	5.59	0.36		4	3900	LAMA追加検討						7	ad250x2+LTRA+SRT	安定	LAMA追加検討
5	650		2018.11.6						72	f	na	n	8	sim2＋LTRA	喘鳴あり	10	1.67	105	78	2.12	2.83	-0.87	10.82	3.8		2.5	5							8	sim2＋LTRA	喘鳴あり
5	656		2019.7.12						54	f	na	ex	5	F400	一度発作	24	2.35	99.6	78.6	2.11	2.22	-0.21	6.03	0.77		1.5	8	AD250x2に戻す					1	5	F400	一度発作	AD250x2に戻す
5	706	1415	2018-08-07	池辺小児科	喘息				80	m	a	n	8	PSL5+Ad500x2+LTRA+SRT	安定	52	1.57	88.7	43.5	4.03	2.75	-1.35	16.11	8.84		4.7	45							8	PSL5+Ad500x2+LTRA+SRT	安定
5	761		2018.9.7						76	F	A	N	6	ad500x2+SRT＋LTRA+LAMA	安定	5	1.83	126	70.7	2.11	1.53	-0.45	7.63	1.51		0.7	150							6	ad500x2+SRT＋LTRA+LAMA	安定
5	801		2019.5.9						71	F	NA	N	8	FVC100+LTRA	安定	17	1.97	122	70.6	3.07	2.82	-0.13	5.9	0.44		2.7	52							8	FVC100+LTRA	安定
5	868		2019.5.24						75	f	na	n	10	ad100x2+LTRA	安定	17	1.6	107	62	4.22	2.94	-0.57	8.35	2.01		4	140							10	ad100x2+LTRA	安定
5	896		2019.7.2						62	f	a	n	8	sim4	安定	16	2.3	119	70.3	1.33	1.48	0.04	4.75	0.1		1.2	45							8	sim4	安定
5	904		2019.2.8						74	m	a	ex	7	sim4	安定	5	2.65	135	73	2.75	2.21	-0.1	5.49	0.44		2.9	190							7	sim4	安定
5	919		2019.1.22					SAS	76	f	na	n	8	sim4	安定	15	1.82	123.8	75.8	12.05	6.33	2.64	4.77	0		1.9	13							8	sim4	安定
5	949		2019.9.6						50	f	a	n	7	sim4	少し咳	13	2.84	116	83	2.61	2.56	-0.17	5.96	0.57		4	110							7	sim4	少し咳
5	971	1289	2018-02-16	松井内科	A				73	f	na	n	6	FFC125(2-2)+LTRA＋LAMA	それなり	13	2.27	153	74.8	2.81	1.96	-0.52	8.22	1.83		3.9	300							6	FFC125(2-2)+LTRA＋LAMA	それなり
5	987		2019.4.19						65	M	na	n	5	sim4+LTRA+SRT	安定	24	2.82	103	68.7	2.11	2	-0.17	5.88	0.61		7.9	100							5	sim4+LTRA+SRT	安定
5	1031		2019.8.30						69	m	a	n	6	ad250x2+SRT+LTRA	安定	24	2.2	91.7	68.5	2.6	1.87	-0.52	7.89	1.82		9.3	270							6	ad250x2+SRT+LTRA	安定
5	1038		2019.2.1						74	f	na	n	6	ad500x2+CAM	安定	12	2.07	132	77	2.39	1.94	-0.75	8.68	2.76		2.5	150							6	ad500x2+CAM	安定
5	1137		2019.7.30						61	f	na	n	5	sim4+LTRA+SRT	安定	17	2.44	114	76.9	2.72	2.67	0	5.01	0.2		1	5							5	sim4+LTRA+SRT	安定
6	139		2019.9.14						71	f	na	n	7	FVC200+LTRA	安定	14	203	119	88.5	3.15	2.8	-0.24	6.34	0.62		0.6	81							7	FVC200+LTRA	安定

## Sheet: NOFEVMOST初回
観察番号	通し番号2	安定度	通し番号	受診日	連携先	病名	コメント	主治医	備考	年齢	性別	アトピー	喫煙	連携回数	治療	安定度	NO	FEV	％FEV	FEV/FVC	R5	R20	X5	Fres	ALX	ACT	ｂEOS	IgE	備考	最終受診	中断理由	入院	救急外来受診	PSL使用発作	連携回数	治療	安定度	備考
0	23	一度発作		2014.4.28	池辺小児科	喘息				67	F	A	n	2	Ad250x2+LTRA	一度発作	18	2.1	122	83	2.73	2.09	-0.61	7.96	2.08		2.5	170						1	2	Ad250x2+LTRA	一度発作
0	28	初回	500	2015-01-16	ひらの内科	喘息			sinusitis	63	f	a	n	0	fvc200+SRT+LTRA	初回	27	1.54	84.2	64.2	4.75	4.13	-0.83	8.99	3.12		9.4	540							0	fvc200+SRT+LTRA	初回
0	36	安定	421	2014-09-17	海老名呼吸器	喘息	二回目			80	F	na	n	1	Ad250x2	安定	17	1.93	134	75.7	2.13	1.87	-1.19	10.62	5.17		1.9	9							1	Ad250x2	安定
0	42	安定		2014.8.8						63	F	na	n	2	ad250x2	安定	17	2.34	118	75.2	3.85	3.03	-0.51	7.69	1.8										2	ad250x2	安定
0	59	安定	128	2013-09-24	かなた内科	喘息＋鼻炎				65	F	na	n	2	Aｄ500ｘ2＋SRT+LTRA	安定	35	1.81	102.8	75.4	4.57	3.43	-1.34	11.26	7		2	60							2	Aｄ500ｘ2＋SRT+LTRA	安定
0	70	初回	73	2013-07-12	小島クリニック	喘息				81	F	na	n	0	ad250x2	初回	16	1.23	98.4	59.7	2.65	2.37	-0.38	8.79	1.39				Dmin2.89SGrs/Grsc0.13 PD15:6.189						0	ad250x2	初回	Dmin2.89SGrs/Grsc0.13 PD15:6.189
0	88	発作ありSTEPUP		2013.9.7					BA+IP	61	F	a	n	1	ad500x2	発作ありSTEPUP	20	2.64	130	75.8	3.88	3.77	-0.08	5.35	0.51		5.1							1	1	ad500x2	発作ありSTEPUP
0	96	初回		2014.1.28						65	F	a	n	0	MF400+LABA	初回	73	2.31	146	83.1	3.63	2.83	-0.78	9.32	3.03				SAS,CPAP sinusitisあり						0	MF400+LABA	初回	SAS,CPAP sinusitisあり
0	110	安定	329	2014-05-30	星川ひろクリニック	喘息	２回目			66	F	na	n	1	Ad500x2+PSL5mg+LTRA+IPD	安定	6	2.26	122.8	74.8	2.13	1.51	-0.51	8.13	1.79		0.1	27							1	Ad500x2+PSL5mg+LTRA+IPD	安定
0	118	安定ステップダウン	239	2014-02-25	梅澤医院	喘息	三回目			73	F	A	n	4	Sim6	安定ステップダウン	27	2.05	137	70.7	4.08	3.33	-2.21	14.65	13.01		1	330	sim6⇒4ステップダウン						4	Sim6	安定ステップダウン	sim6⇒4ステップダウン
0	133	痰交じり	135	2013-10-04	川本胃腸科	喘息			AIA?	65	f	na	n	1	ad250x2+LTRA	痰交じり	15	1.85	97.34	67.3	3.71	3.33	-0.37	6.78	1.16		0.4	120							1	ad250x2+LTRA	痰交じり
0	150	安定ステップダウン	87	2013-07-30	平野内科	喘息				71	F	NA	n	2	ad500x2+LTRA	安定ステップダウン	26	1.82	123.8	75.5	2.38	2.67	-0.3	6.34	0.96				LTRAoff						2	ad500x2+LTRA	安定ステップダウン	LTRAoff
0	166	安定	354	2014-06-20	はしば内科	喘息	二回目			82	M	na	ex	3	ad250x2+LTRA+SRT	安定	17	2.99	146	72.9	1.34	1.13	-0.34	7.38	1.12		5.7	2900	IgE2900						3	ad250x2+LTRA+SRT	安定	IgE2900
0	178	安定	134	2013-10-04	武岡	喘息			Af	78	F	A	n	1	cic800+LTRA+LABA	安定	8	1.68	110	59	3.23	2.9	-0.47	7.06	1.6		6.3	950							1	cic800+LTRA+LABA	安定
0	187	安定	102	2013-08-09	笹野台内科	喘息				73	f	a	n	1	cic200+LTRA	安定	26	1.96	144	86	3.26	2.81	0.37	7.54	1.2										1	cic200+LTRA	安定
0	204	安定	114	2013-08-27	希望ヶ丘駅前	喘息				40	F	na	n	6	FP400+LABA	安定	18	3.19	119	85	2.62	2.04	-0.55	7.57	2.31		6.1	69							6	FP400+LABA	安定
0	215	安定	460	2014-11-18	さわのクリニック	喘息	二回目			51	M	A	ex	1	Ad500x2+SRT+LTRA	安定	182	2.99	90.9	71.3	4.44	3.36	-1.1	9.83	5.63		5.8	890							1	Ad500x2+SRT+LTRA	安定
0	221	安定	257	2014-03-18	佐藤内科	喘息	三回目			75	F	na	n	2	cic400+LTRA	安定	16	2.21	135.6	82.4	2.63	2.4	-0.71	8.97	2.74		1.6	6							2	cic400+LTRA	安定
0	233	初回	79	2013-07-23	サンクリニック	喘息				61	F	na	n	0	sim4+LTRA	初回	27	2.17	108.5	77.2	2.87	2.75	-0.18	5.83	0.68		3.3		Dmin6.323						0	sim4+LTRA	初回	Dmin6.323
0	269	初回	256	2014-03-18	ひらの内科	喘息				70	M	a	n	0	Ad250x2+LTRA	初回	26	2.41	153.5	85.7	3.26	2.91	-0.06	5.34	0.4		4.3								0	Ad250x2+LTRA	初回
0	298	安定		2014.1.7						58	M	A	C	2	FP400+LTRA	安定	16	4.12	131	84.6	1.47	1.47	-0.24	6.43	0.77		1.6	880							2	FP400+LTRA	安定
0	305	安定	289	2014-04-16	瀬谷医院	喘息				67	F	NA	EX	2	SIM4+LTRA	安定	10	1.94	105	75.7	3.37	2.94	-0.22	6.03	0.75										2	SIM4+LTRA	安定
0	311	安定	300	2014-04-22	上白根	喘息				68	F	NA	N	1	Q400+LABA+LTRA	安定	14	2.29	127.9	77.6	2.22	1.78	-0.45	7.64	1.58		1	37							1	Q400+LABA+LTRA	安定
0	317	安定	155	2013-11-08	平野内科	喘息				68	F	NA	N	1	SIM4	安定	16	1.52	107	75.6	3.3	2.51	-0.69	8.98	2.69		0.8	12							1	SIM4	安定
0	336	安定		2014.5.29						74	F	NA	N	3	AD250X2+LTRA	安定	21	1.62	100.6	65	3.64	2.75	-1.46	11.65	6.76		0.8	13							3	AD250X2+LTRA	安定
0	344	一度発作		2014.6.24						81	M	NA	EX	3	SIM4	一度発作	20	1.58	97.5	54.9	8.67	5.64	-2.17	23.49	21.84		3.2	1800	2013.6.9救急受診				1	1	3	SIM4	一度発作	2013.6.9救急受診
0	371	安定	594	2015-05-29	さわのクリニック	喘息				76	F	A	N	4	sim8+LTRA+SRT	安定	30	1.16	92.8	51.1	6.58	5.53	-0.75	7.73	2.53		2.8	15	2015.2循環器入院、動機ありLABA減量						4	sim8+LTRA+SRT	安定	2015.2循環器入院、動機ありLABA減量
0	382	安定ステップダウン	164	2013-11-19	池部小児科	喘息＋鼻炎＋副鼻腔炎				63	f	A	n	7	FP800+LABA+LTRA	安定ステップダウン	42	1.86	96.9	68.4	4.41	3.92	-0.74	8.12	2.58		4.9	360	アドエア250ｘ2へすてっぷだうん						7	FP800+LABA+LTRA	安定ステップダウン	アドエア250ｘ2へすてっぷだうん
0	388	安定		2015.8.21						53	F	A	c	1	Ad250x2	安定	25	1.87	93.5	85.4	3.83	3.14	-0.85	9.3	3.33		2.5	200							1	Ad250x2	安定
0	416	たまに咳	187	2013-12-20	222	喘息				68	F	NA	n	3	ad500x1	たまに咳	34	1.78	104	75	3.36	2.92	-0.53	7.78	1.78		2.7	5							3	ad500x1	たまに咳
0	426	一度発作	365	2014-07-11	平野内科	喘息	三回目			66	F	A	N	3	sim4+LTRA	一度発作	18	2.03	113	74.3	3.37	2.91	-0.1	5.69	0.38		2.7	200						1	3	sim4+LTRA	一度発作
0	454	初回	183	2013-12-20	上白根	喘息				83	M	NA	N	0	sim4	初回	21	2.79	128	77.3	3.34	2.3	-0.55	7.56	2.35		1.9	150							0	sim4	初回
0	464	安定	318	2014-05-27	三井内科	喘息	三回目			74	M	A	c	2	sim2	安定	24	2.9	140	83.6	1.14	0.85	-0.39	8.64	1.4		1.3	390							2	sim2	安定
0	470	安定	573	2015-04-24	渡辺呼吸器	喘息				83	F	NA	n	1	cic800+LTRA	安定	50	1.44	153	71	5.36	4.44	-1.33	12.06	6.5		2.8	51							1	cic800+LTRA	安定
0	475	初回	234	2014-02-21	渡辺ファミリークリニック	喘息	二回目	平野から転院	Af 心不全	72	M	A	EX	0	sim4+SRT	初回	16	2.15	83.7	70.96	1.53	1.18	-0.67	9.65	2.6		0.7	110							0	sim4+SRT	初回
0	483	悪化、PSL	115	2013-08-30	武岡	喘息				71	F	NA	n	1	Ad250x2+LTRA	悪化、PSL	25	1.66	115.3	65.8	1.58	1.5	-0.21	6.44	0.75									1	1	Ad250x2+LTRA	悪化、PSL
0	493	初回	55	2013-06-21	かなた	喘息				49	m	a	n	0	ad500x2	初回	80	3.68	109	74.8	2.46	2.13	-0.07	5.52	0.33		6	360							0	ad500x2	初回
0	500	安定	78	2013-07-19	笹野台内科	喘息				72	M	NA	ex	2	BUD400	安定	26	2.9	142	75.9	2.68	2.03	-0.6	9.46	2.31										2	BUD400	安定
0	514	安定		2013.8.20					Ep+BA	63	F	NA	n	2	PSL5+CIC400+SRT	安定	52	1.51	95.6	84.4	2.89	2.5	-0.4	7.98	1.44		1.5	120	6MWD452mSpO2:96%(RA)HGF20.4kgf						2	PSL5+CIC400+SRT	安定	6MWD452mSpO2:96%(RA)HGF20.4kgf
0	520	安定	144	2013-10-25	平野内科	喘息				78	M	NA	n	1	Ad250x2+LTRA+SRT	安定	43	2.03	93.5	71.7	4.48	3.41	-0.48	8.08	1.77		3.5	290							1	Ad250x2+LTRA+SRT	安定
0	549	初回		2013.7.3						54	F	a	c	0	Sim4+LTRA	初回	11	2.06	92.8	70.5	2.44	2.59	-0.04	5.3	0.29										0	Sim4+LTRA	初回
0	564	初回	618	2015-06-23	ひらの内科	喘息				63	m	a	c	0	sim4+LTRA	初回	41	2.84	107	86.3	2.27	1.6	-0.44	7.52	1.44		0.5	140							0	sim4+LTRA	初回
0	572	安定	284	2014-04-11	梅澤医院	喘息	二回目			66	f	a	ex	4	ad250x2	安定	9	2.33	132	83.2	1.84	1.75	-0.33	6.56	1.09		2.4	170							4	ad250x2	安定
0	577	初回		2014.3.25					血痰	72	f	a	n	0	ad100x2	初回	4	1.35	82.8	88.8	3.99	3.76	-0.86	9.06	3.42		3.4								0	ad100x2	初回
0	589	安定	775	2016-01-26	あすかい内科	喘息				73	f	na	n	3	ad500x2+LTRA	安定	52	1.57	104	72.4	3.8	2.51	-0.42	7.49	1.56		2.7	17	FGNでPSL、CYAを2016.12.5まで						3	ad500x2+LTRA	安定	FGNでPSL、CYAを2016.12.5まで
0	598	発作受診あり		2013.12.3					副鼻腔炎、気管支拡張症	71	f	a	n	2	cic400	発作受診あり		1.94	108.4	75.7	2.54	2.36	-0.35	6.99	1.18		0.6	21	Sim4+LTRA+CAMに変更				1	1	2	cic400	発作受診あり	Sim4+LTRA+CAMに変更
0	614	一度発作	142	2013-10-22	ひるかわ	喘息				71	F	a	n	3	A500x2	一度発作	5	1.88	117	70.4	2.13	1.82	-0.24	6.34	0.78		0.8	5						1	3	A500x2	一度発作
0	623	安定	271	2014-03-28	ひらの内科	喘息	二回目			38	F	a	n	1	sim4	安定	9	3.06	118	90	1.93	1.79	-0.1	5.77	0.46		1.4	8							1	sim4	安定
0	630	安定	328	2014-05-30	ひらの内科	喘息	４回目			39	F	a	n	2	ad250x2+LTRA+SRT	安定	16	2.53	92.7	67.1	3.11	3.06	0.03	4.91	0.15		4	3000							2	ad250x2+LTRA+SRT	安定
0	637	痰		2013.7.16						76	F	na	n	1	sim2	痰	11	1.62	104.5	73.6	3.98	3.72	-0.51	8.21	1.78										1	sim2	痰
0	645	安定ステップダウン		2013.9.17						67	f	na	n	3	sim4⇒2	安定ステップダウン	32	1.65	93.8	79.3	4.77	3.79	-1.56	12.46	7.99		2.8	5							3	sim4⇒2	安定ステップダウン
0	651	初回	95	2013-08-06	平野内科	喘息				49	f	na	ex	0	ad250x2	初回	40	2.44	96.1	84.4	2.57	2.43	-0.39	6.57	1.23				2012.9.6NO16Dmin1.428						0	ad250x2	初回	2012.9.6NO16Dmin1.428
0	663	少し咳	559	2015-04-07	ひらの内科	喘息				39	f	a	n	1	ad500x2	少し咳	17	2.86	117	87.7	5.38	5.33	-0.17	5.67	0.67										1	ad500x2	少し咳
0	669	安定	194	2013-12-28	瀬谷医院	喘息				26	f	a	n	2	ad500x1+SRT	安定	14	3.5	113	97.8	2.42	2.14	-0.07	5.49	0.28										2	ad500x1+SRT	安定
0	676	少し症状あり	153	2013-11-05	平野内科	喘息				53	f	a	ex	2	sim8+LTRA+srt	少し症状あり	48	2.35	103	67.5	2.21	1.84	-0.99	9.75	3.91		1.7	130							2	sim8+LTRA+srt	少し症状あり
0	683	安定	159	2013-11-15	あすかい内科	喘息				40	f	na	n	2	cic400+LTRA	安定	33	2.7	99	81.8	2.08	2.01	-0.15	6.01	0.49		3.1	60	多発神経炎（神経内科）						2	cic400+LTRA	安定	多発神経炎（神経内科）
0	687	初回	149	2013-11-01	上大岡内科呼吸器科	喘息				49	f	na	n	0	sim4+LTRA+SRT	初回	28	2.53	114	84.3	2.98	2.31	-0.47	7.29	1.52				2012.5.31Dmin0.147 PD15:0.698						0	sim4+LTRA+SRT	初回	2012.5.31Dmin0.147 PD15:0.698
0	692	初回	292	2014-04-18	平野内科	喘息			心不全	66	f	na	ex	0	ad250x2+LTRA	初回	11	1.79	106	76.2	5.15	4.06	-1.05	10.4	4.45				心不全あり。						0	ad250x2+LTRA	初回	心不全あり。
0	701	安定	110	2013-08-16	池部	喘息				75	m	a	n	3	PSL5+Ad500x2+LTRA+SRT	安定	118	1.49	73.4	43.7	4.05	2.77	-2.5	17.8	17.6		2.5	47							3	PSL5+Ad500x2+LTRA+SRT	安定
0	710	安定	386	2014-08-08	222クリニック	喘息	三回目			62	f	a	n	1	ad500x2+LTRA	安定	29	2.36	119	70.7	2.22	1.98	-0.47	7.7	1.6		11	450							1	ad500x2+LTRA	安定
0	721	安定	272	2014-03-28	あすかい内科	喘息	二回目		AD	55	m	a	ex	6	Ad500x1+LTRA+SRT	安定	43	4.26	142	74.5	3.04	2.56	-0.08	5.46	0.37				ADあり、CYA一時追加 Ad500x2に増量						6	Ad500x1+LTRA+SRT	安定	ADあり、CYA一時追加 Ad500x2に増量
0	740	安定		2013.11.1						79	f	a	n	7	Sim4+CAM	安定	6	0.95	69.9	63.5	3.15	2.64	-0.61	12.47	3.12		1.1	360							7	Sim4+CAM	安定
0	756	安定	154	2013-11-05	希望ヶ丘いずみ	喘息				71	F	A	N	1	AD250X2+SRT	安定	40	1.88	109.9	70.9	2.61	1.75	-0.37	7.69	1.25		0.6	910							1	AD250X2+SRT	安定
0	765	安定	156	2013-11-08	平野内科	喘息				48	m			3	ad500x2+SRT	安定	63	2.89	92.3	71.4	1.87	1.62	-0.26	6.44	0.81		5.7	130							3	ad500x2+SRT	安定
0	777	初回		2014.9.19					sinusitis	76	m	na	ex	0	sim4+SRT	初回	29	2.09	90.9	66.1	2.46	2.16	-0.15	5.97	0.51		5.6			4	2019.1狭心症で緊急入院				0	sim4+SRT	初回
0	789	少し咳		2016.1.7						69	f	a	n	4	ad250x2+LTRA+SRT+IPD+CAM	少し咳	18	1.61	89.9	74.9	1.45	1.76	-0.5	8.34	1.85	23	5.2	1100							4	ad250x2+LTRA+SRT+IPD+CAM	少し咳
0	796	安定	173	2013-12-03	一色外科	喘息				66	F	NA	N	3	AD250X2+LTRA	安定	49	1.89	107	69.2	2.97	2.78	-0.4	7.12	1.3		4.5	110							3	AD250X2+LTRA	安定
0	809	初回		2014.10.22					ACO	63	f	na	ex	0	cic400+LTRa+SRT+Bdtape	初回	18	2.06	101	72.8	3.56	2.72	-0.84	9.59	3.37		9.5	29							0	cic400+LTRa+SRT+Bdtape	初回
0	815	安定	404	2014-08-29	はしば内科	喘息	三回目			66	f	na	n	1	ad500x2+LTRA+SRT	安定	10	1.88	112	71.5	3.91	3.17	-1.26	12.22	6.24			49							1	ad500x2+LTRA+SRT	安定
0	820	初回	394	2014-08-19	上白根	喘息				63	F	na	n	0	ad500x2+LTRA+SRT	初回	34	2.79	68.7	71.1	2.36	1.88	-0.29	6.95	0.9		0.8		一度救急外来	3	悪化、ヌーカラへ		1	1	0	ad500x2+LTRA+SRT	初回	一度救急外来
0	825	たまに咳	133	2013-10-01	沢野	喘息				44	f	a	n	1	sim4	たまに咳	12	2.67	105	84.8	2	2.18	-0.19	5.97	0.64		0.8	35							1	sim4	たまに咳
0	833	安定		2013.8.9						66	f	a	ex	3	ad500x2+SRT+IPD+PSL5	安定	16	1.43	86.1	62.7	6.21	4.66	-2.99	13.79	17.2		2.2	1000							3	ad500x2+SRT+IPD+PSL5	安定
0	863	安定ステップダウン	250	2014-03-11	松以内か	喘息	三回目			70	f	na	n	5	ad250x2+LTRA	安定ステップダウン	16	1.61	97	61.9	4.24	3.21	-0.4	7.32	1.31		4.7	85	ad250x2⇒ad100x2に減量						5	ad250x2+LTRA	安定ステップダウン	ad250x2⇒ad100x2に減量
0	870	胸痛、SAPHO		2014.8.1					SAPHO	52	f	na	n	1	ad100x2	胸痛、SAPHO	11	2.34	108	85.1	1.92	1.68	-0.59	8.35	2.09		1.5	5							1	ad100x2	胸痛、SAPHO
0	877	安定	97	2013-08-06	三保町循環器	喘息				42	f	a	n	2	bud400	安定	33	2.6	106.6	74.7	3.78	3.8	-0.16	5.94	0.59			790							2	bud400	安定
0	883	初回	417	2014-09-12	上白根病院	喘息				54	f	na	n	0	FVC200	初回	13	2.5	107	82.5	5.11	4.35	0	6.63	1.38				Dmin0.567						0	FVC200	初回	Dmin0.567
0	891	安定	304	2014-05-02	菊地医院	喘息				57	f	a	n	3	sim4	安定	16	2.12	100	65	2.97	2.99	0.02	4.92	0.21		0.5	29							3	sim4	安定
0	899	安定		2013.12.13						69	m	a	ex	2	sim4	安定	15	2.75	125.6	73.1	2.81	2.09	-0.45	7.47	1.47		4	280							2	sim4	安定
0	914	安定		2013.11.26						71	f	na	n	3	sim4	安定	21	1.95	122	83.3	3.71	3.03	-0.59	7.84	2.03		1	13							3	sim4	安定
0	922	軽度咳		2015.6.23						75	m	na	ex	2	ad500x2+SRT+LTRA	軽度咳	6	2.03	111	54.9	3.4	2.36	-1.24	11.94	6.9		1.5	37							2	ad500x2+SRT+LTRA	軽度咳
0	930	安定	487	2014-12-22	ひらの	喘息				65	m	a	n	2	ad250x1+SRT	安定	33	3.77	147	82.7	1.52	1.23	-0.01	5.13	0.2		4.5	190	安定しカンジダ口内炎でICS中止						2	ad250x1+SRT	安定	安定しカンジダ口内炎でICS中止
0	944	安定	436	2014-10-10	池部小児科	喘息	三回目			45	f	a	n	2	sim4	安定	10	2.93	114	85.4	2.78	2.53	0.04	4.74	0.17		3.4	67							2	sim4	安定
0	966	発作で再調整	147	2013-10-29	松井内科	喘息				68	f	na	n	1	ad500x2+LTRA	発作で再調整	24	2.46	151	82.6	2.2	1.97	-0.42	7.73	1.46		3.3	200							1	ad500x2+LTRA	発作で再調整
0	982	初回	230	2014-02-14	ひらの内科	喘息				60	M	na	n	0	sim4+LTRA+SRT	初回	29	2.62	87.3	75.5	2.51	2.25	-0.05	5.32	0.3										0	sim4+LTRA+SRT	初回
0	998	安定	263	2014-03-25	あすかい内科	喘息	二回目			34	m	na	n	1	bud400	安定	38	4.41	116.4	82.9	2.24	1.96	-0.12	5.66	0.45										1	bud400	安定
0	1010	安定	302	2014-04-22	緑台	喘息				59	f	a	n	3	ad250x2+LTRA	安定	46	2.65	123.8	80.5	4.05	3.5	-0.58	8.33	2.14		1.3	210							3	ad250x2+LTRA	安定
0	1015	安定	384	2014-08-05	かやま内科	喘息	二回目			41	f	a	ex	1	ad500x2+LTRA	安定	58	2.21	87	81.3	3.37	2.2	-1.08	10.35	4.53		0.8	1300	経過中FVC200+LTRAに変更						1	ad500x2+LTRA	安定	経過中FVC200+LTRAに変更
0	1026	不安定		2014.11.25						65	m	a	n	2	ad250x2+SRT+LTRA	不安定	39	2.5	99	74.6	2.27	1.85	-0.31	6.58	0.97		2.6	240	しばらく当院						2	ad250x2+SRT+LTRA	不安定	しばらく当院
0	1033	たまに咳	180	2013-12-13	三宅医院	喘息				69	f	na	n	1	ad500x2+CAM	たまに咳	30	2.24	127	78	1.6	1.42	-0.34	7.44	1.14		1.5	170							1	ad500x2+CAM	たまに咳
0	1043	初回	454	2014-11-14	ひらの内科	喘息				70	m	na	ex	0	ffc125(2-2)+LTRA	初回	89	2.63	122	76.7	1.67	1.56	-0.46	7.75	1.54		5.9	740							0	ffc125(2-2)+LTRA	初回
0	1061	安定		2016.2.29						69	f	a	n	2	sim4+LTRA	安定	29	2.5	136.6	76.9	3.46	2.78	0.61	4	0		1.8	160							2	sim4+LTRA	安定
0	1068	一度発作	344	2014-06-10	松井内科	喘息	三回目			45	f	a	ex	1	ad250x1	一度発作	37	3.14	109	74.9	3.15	2.7	-0.29	6.9	0.91		2.9	84						1	1	ad250x1	一度発作
0	1076	発作あり	474	2014-12-02	ひらの	喘息	二回目			27	f	a	n	2	ad500x2	発作あり	16	2.86	96.6	94.4	3	2.88	-0.07	5.33	0.4		3	740						1	2	ad500x2	発作あり
0	1082	安定	824	2016-04-19	梅澤医院	喘息				68	f	a	n	1	ffc125(2-2)+LTRA+SRT+LAMA	安定	1	3.4	135	78.9	1.05	1.06	-0.21	6.3	0.65		2.2	650							1	ffc125(2-2)+LTRA+SRT+LAMA	安定
0	1087	安定		2016.3.14						83	f	na	n	1	ad500x2+LTRA+SRT	安定	28	0.78	81.3	53.8	8.63	6.64	-10.29	25.3	99.49	25	3	340							1	ad500x2+LTRA+SRT	安定
0	1095	一度発作psl		2015.2.24						67	f	na	n	2	AD250X2+ltra	一度発作psl	25	2.03	113	74.9	4.19	3.56	-1.04	10.38	4.53		2	15						1	2	AD250X2+ltra	一度発作psl
0	1106	初回	492	2015-01-06	上白根	喘息				62	F	NA	N	0	SIM6+smart	初回	18	2.01	102	71	2.5	2.3	-0.22	5.82	0.79		1.7	30							0	SIM6+smart	初回
0	1113	初回		2014.5.30						50	m	a	n	0	ad250x2	初回	2	3.59	107	76	1.23	1.57	-0.11	5.57	0.45				肺にGGOフォロー						0	ad250x2	初回	肺にGGOフォロー
0	1132	初回	298	2014-04-22	上白根	喘息			sinusitis	56	f	na	n	0	sim4+LTRA+SRT	初回	11	2.45	107.9	82	2.47	2.5	-0.31	6.57	0		0.7	5							0	sim4+LTRA+SRT	初回

## Sheet: NOFEVMOST経過
	通し番号2	通し番号	受診日	連携先	病名	コメント	備考	性別	sex	アトピー	喫煙	連携回数	年齢	age2	age3	age44	STEP	BU換算	治療	t1	t2	t3	発作あるなし		symptom0	s1	s2	s3	NO	no1	no2	no3	dno1	dno2	dno3	deltaNOp	FEV	f1	f2	f3	df1	df2	df3	deltaFp	％FEV	pf1	pf2	pf3	dpf3
partially	298		2014.1.7					M	1	A	C	2	58	59	60	61	3	800	FP400+LTRA	FP400+LTRA	FP800+LTRA	FP800+LTRA	あり	partially	安定	発作、ステップアップ	不安定発作あり	安定ステップダウン	16	30	14	14	14	-2	-2	-12.5	4.12	4.08	4.06	3.99	-0.04	-0.06	-0.13	-3.15534	131	133	134	133.4	2.4
partially	317	155	2013-11-08	平野内科	喘息			F	0	NA	N	1	68	69	71	72	3	640	SIM4	SIM4	SIM4	FFC125X4	あり	partially	安定	安定	発作受診	発作ありステップアップ	16	13	9	6	-3	-7	-10	-62.5	1.52	1.45	1.54	1.33	-0.07	0.02	-0.19	-12.5	107	104	115.8	104	-3
partially	344		2014.6.24					M	1	NA	EX	3	81	82	83	84	3	640	SIM4	SIM4	SIM4	SIM6	なし	partially	一度発作	安定	安定	直前にステップアップ	20	45	14	17	25	-6	-3	-15	1.58	1.37	1.37	1.45	-0.21	-0.21	-0.13	-8.22785	97.5	89.5	93.2	100	2.5
partially	426	365	2014-07-11	平野内科	喘息	三回目		F	0	A	N	3	66	68	69	70	3	640	sim4+LTRA	sim4+LTRA	sim4+LTRA	sim4+LTRA	あり	partially	一度発作	台風で咳	たまに咳、PSL３回	安定	18	28	11	19	10	-7	1	5.55556	2.03	1.99	1.95	2	-0.04	-0.08	-0.03	-1.47783	113	119	119	123	10
partially	464	318	2014-05-27	三井内科	喘息	三回目		M	1	A	c	2	74	75	76	77	2	320	sim2	sim2	sim4	sim4	なし	partially	安定	増悪ありステップアップ	安定	安定	24	39	17	43	15	-7	19	79.1667	2.9	2.75	2.87	2.54	-0.15	-0.03	-0.36	-12.4138	140	136	145	139	-1
partially	598		2013.12.3				副鼻腔炎、気管支拡張症	F	0	A	n	2	71	73	74	75	3	800	cic400	Sim4+LTRA+CAM	sim6+LTRA+CAM	sim6+LTRA+CAM	なし	partially	発作受診あり	咳	途中でステップアップ	発作あり		14	9	10	14	9	10		1.94	1.9	1.91	1.77	-0.04	-0.03	-0.17	-8.76289	108.4	108	111	103	-5.4
partially	740		2013.11.1					F	0	A	n	7	79	80	82	83	3	640	Sim4+CAM	Sim4+CAM	Sim4+CAM	sim6+CAM	あり	partially	安定	たまに症状	HJIII	発作のため再紹介	6	14	5	9	8	-1	3	50	0.95	0.98	0.94	1.05	0.03	-0.01	0.1	10.5263	69.9	76.6	79	92	22.1
partially	777		2014.9.19				sinusitis	M	1	NA	ex	0	76	77	78	79	3	640	sim4+SRT	sim4+SRT	sim4+SRT	sim4+SRT	あり	partially	初回	安定	安定	咳増加、ステップアップ	29	16	12	12	-13	-17	-17	-58.6207	2.09	2.08	1.98	1.97	-0.01	-0.11	-0.12	-5.74163	90.9	94.1	90.8	92	1.1
partially	789		2016.1.7					F	0	A	n	4	69	70	72	73	3	1000	ad250x2+LTRA+SRT+IPD+CAM	ad250x2+LTRA+SRT+IPD+CAM	ad250x2+LTRA+SRT+IPD+CAM	ad250x2+LTRA+SRT+IPD+CAM	あり	partially	少し咳	それなり	緊急入院後安定(肺炎	少し痰	18	19	13	13	1	-5	-5	-27.7778	1.61	1.56	1.56	1.58	-0.05	-0.05	-0.03	-1.86335	89.9	88.6	90.2	92.9	3
partially	796	173	2013-12-03	一色外科	喘息			F	0	NA	N	3	66	67	68	69	3	1000	AD250X2+LTRA	AD250X2+LTRA	AD250X2+LTRA	AD250X2+LTRA	あり	partially	安定	PSL二回	ＰＳＬ一回	安定	49	25	27	15	-24	-22	-34	-69.3878	1.89	1.89	1.91	1.8	0	0.02	-0.09	-4.7619	107	107	112	108	1
partially	809		2014.10.22				ACO	F	0	NA	ex	0	63	66	67	68	3	800	cic400+LTRa+SRT+Bdtape	cic400+LTRa+SRT+Bdtape	cic400+LTRa+SRT+Bdtape	cic400+LTRa+SRT+Bdtape	あり	partially	初回	安定	安定	たまに発作PSL	18	16	15	9	-2	-3	-9	-50	2.06	2.11	1.9	1.99	0.05	-0.16	-0.07	-3.39806	101	108.8	99.5	105	4
partially	815	404	2014-08-29	はしば内科	喘息	三回目		F	0	NA	n	1	66	67	68	70	4	2000	ad500x2+LTRA+SRT	ad500x2+LTRA+SRT	ad500x2+LTRA+SRT	ad500x2+LTRA+SRT	あり	partially	安定	発作、	再紹介	たまにPSL	10	10	23	20	0	13	10	100	1.88	1.83	1.82	1.9	-0.05	-0.06	0.02	1.06383	112	112.3	117	125	13
partially	820	394	2014-08-19	上白根	喘息			F	0	NA	n	0	63	64	66	67	4	2000	ad500x2+LTRA+SRT	ad500x2+LTRA+SRT	ad500x2+LTRA+SRT	ad500x2+LTRA+SRT	あり	partially	初回	発作あり	入院後PSL（小発作＋肺炎）	eos19%,しばらく当院へ	34	26	36	45	-8	2	11	32.3529	2.79	2.6	2.6	2.47	-0.19	-0.19	-0.32	-11.4695	68.7	125	125.6	119	50.3
partially	870		2014.8.1				SAPHO	F	0	NA	n	1	52	53	54	55	2	400	ad100x2	ad100x2	ad100x2	ad100x2	あり	partially	胸痛、SAPHO	PSL時々	安定	安定	11	23	13	11	12	2	0	0	2.34	2.16	2.28	2.16	-0.18	-0.06	-0.18	-7.69231	108	101	108.6	104	-4
partially	1026		2014.11.25					M	1	A	n	2	65	65	66	67	3	1000	ad250x2+SRT+LTRA	ad250x2+SRT+LTRA	ad250x2+SRT+LTRA	ad250x2+SRT+LTRA	なし	partially	不安定	再紹介	安定	安定	39	65	81	68	26	42	29	74.359	2.5	2.51	2.12	2.34	0.01	-0.38	-0.16	-6.4	99	100	85	95	-4
partially	1061		2016.2.29					F	0	A	n	2	69	70	71	72	3	640	sim4+LTRA	sim4+LTRA	sim2+LTRA	sim4+LTRA	あり	partially	安定	安定ステップダウン	発作ステップアップ	一度発作	29	26	13	16	-3	-16	-13	-44.8276	2.5	2.54	2.54	2.66	0.04	0.04	0.16	6.4	136.6	141	144	153.8	17.2
partially	1095		2015.2.24					F	0	NA	n	2	67	68	69	70	3	1000	AD250X2+ltra	AD250X2+ltra	AD250X2+ltra	AD250X2+ltra	あり	partially	一度発作psl	一度発作ＰＳＬ	安定	安定	25	20	17	13	-5	-8	-12	-48	2.03	2.02	1.81	1.732	-0.01	-0.22	-0.298	-14.6798	113	115	106	103.6	-9.4
remission	23		2014.4.28	池辺小児科	喘息			F	0	A	n	2	67	68	69	70	3	1000	Ad250x2+LTRA	Ad250x2+LTRA	Ad250x2+LTRA	Ad100x2	あり	remission	一度発作	安定 一部無気肺？	安定ステップダウン	安定	18	24	22	19	6	4	1	5.55556	2.1	1.94	1.88	1.94	-0.16	-0.22	-0.16	-7.61905	122	119	116	122	0
remission	28	500	2015-01-16	ひらの内科	喘息		sinusitis	F	0	A	n	0	63	64	65	66	4	2000	fvc200+SRT+LTRA	fvc200+SRT+LTRA	fvc200+SRT+LTRA	fvc200+SRT+LTRA	なし	remission	初回	安定	安定	安定	27	10	35	10	-17	8	-17	-62.963	1.54	1.53	1.3	1.47	-0.01	-0.24	-0.07	-4.54545	84.2	87	76.5	88.6	4.4
remission	42		2014.8.8					F	0	NA	n	2	63	64	65	66	3	1000	ad250x2	ad250x2	ad100x2	ad100x2	なし	remission	安定	安定ステップダウン	安定	安定	17	26	11	13	9	-6	-4	-23.5294	2.34	2.26	2.23	2.25	-0.08	-0.11	-0.09	-3.84615	118	121	121	123	5
remission	59	128	2013-09-24	かなた内科	喘息＋鼻炎			F	0	NA	n	2	65	66	67	68	4	2000	Aｄ500ｘ2＋SRT+LTRA	Aｄ500ｘ2＋SRT+LTRA	Aｄ500ｘ2＋SRT+LTRA	Aｄ500ｘ2＋SRT+LTRA	なし	remission	安定	安定	安定	安定	35	53	22	18	18	-13	-17	-48.5714	1.81	1.74	1.75	1.68	-0.07	-0.06	-0.13	-7.18232	102.8	100	101.7	98.8	-4
remission	88		2013.9.7				BA+IP	F	0	A	n	1	61	63	64	65	4	2000	ad500x2	ad500x2	ad500x2	ad500x2	なし	remission	発作ありSTEPUP	安定	安定	安定	20	35	43	22	15	23	2	10	2.64	2.63	2.62	2.58	-0.01	-0.02	-0.06	-2.27273	130	136.3	133.7	138	8
remission	96		2014.1.28					F	0	A	n	0	65	66	67	68	3	800	MF400+LABA	MF400+LABA	MF400+LABA	MF400+LABA	なし	remission	初回	安定	安定	安定	73	61	28	20	-12	-45	-53	-72.6027	2.31	2.33	2.32	2.18	0.02	0.01	-0.13	-5.62771	146	150	152	147	1
remission	110	329	2014-05-30	星川ひろクリニック	喘息	２回目		F	0	NA	n	1	66	67	68	69	4	2000	Ad500x2+PSL5mg+LTRA+IPD	Ad500x2+PSL5mg+LTRA+IPD	Ad500x2+PSL5mg+LTRA+IPD	Ad500x2+PSL5mg+LTRA+IPD	なし	remission	安定	安定	安定	安定	6	7	2	5	1	-4	-1	-16.6667	2.26	2.11	1.99	1.98	-0.15	-0.27	-0.28	-12.3894	122.8	127	122.8	124.5	1.7
remission	118	239	2014-02-25	梅澤医院	喘息	三回目		F	0	A	n	4	73	74	75	76	3	960	Sim6	sim4	sim4	sim4	なし	remission	安定ステップダウン	安定	安定	安定	27	49	21	18	22	-6	-9	-33.3333	2.05	2.01	2	1.99	-0.04	-0.05	-0.06	-2.92683	137	144	146	148	11
remission	178	134	2013-10-04	武岡	喘息		Af	F	0	A	n	1	78	79	80	81	4	1600	cic800+LTRA+LABA	cic800+LTRA+LABA	cic800+LTRA+LABA	cic800+LTRA+LABA	なし	remission	安定	安定	安定	安定	8	14	21	36	6	13	28	350	1.68	1.58	1.55	1.54	-0.1	-0.13	-0.14	-8.33333	110	110.5	111	113	3
remission	187	102	2013-08-09	笹野台内科	喘息			F	0	A	n	1	73	75	76	77	2	400	cic200+LTRA	cic200+LTRA	cic200+LTRA	0	なし	remission	安定	安定	安定ステップダウン	安定、寛解	26	15	11	13	-11	-15	-13	-50	1.96	1.91	1.88	1.91	-0.05	-0.08	-0.05	-2.55102	144	142	143	148	4
remission	204	114	2013-08-27	希望ヶ丘駅前	喘息			F	0	NA	n	6	40	41	42	43	3	800	FP400+LABA	FP400+LABA	FP400+LABA	FP400+LABA	なし	remission	安定	安定	安定	安定ステップダウン	18	24	29	18	6	11	0	0	3.19	2.94	2.99	2.95	-0.25	-0.2	-0.24	-7.52351	119	111	114	113	-6
remission	215	460	2014-11-18	さわのクリニック	喘息	二回目		M	1	A	ex	1	51	52	53	54	4	2000	Ad500x2+SRT+LTRA	Ad500x2+SRT+LTRA	Ad500x2+SRT+LTRA	Ad500x2+SRT+LTRA	なし	remission	安定	安定	安定	安定	182	64	109	48	-118	-73	-134	-73.6264	2.99	3.52	3.46	3.23	0.53	0.47	0.24	8.02676	90.9	108.6	108.1	101.9	11
remission	221	257	2014-03-18	佐藤内科	喘息	三回目		F	0	NA	n	2	75	76	77	78	3	800	cic400+LTRA	cic400+LTRA	cic400+LTRA	cic400+LTRA	なし	remission	安定	安定	安定	安定	16	24	41	16	8	25	0	0	2.21	2.17	2.12	2.08	-0.04	-0.09	-0.13	-5.88235	135.6	151.7	136	136	0.4
remission	269	256	2014-03-18	ひらの内科	喘息			M	1	A	n	0	70	71	72	73	3	1000	Ad250x2+LTRA	Ad250x2+LTRA	Ad250x2+LTRA	Ad100x2	なし	remission	初回	安定	安定ステップダウン	安定	26	32	11	10	6	-15	-16	-61.5385	2.41	2.46	2.47	2.39	0.05	0.06	-0.02	-0.829876	153.5	166	172.7	169.5	16
remission	305	289	2014-04-16	瀬谷医院	喘息			F	0	NA	EX	2	67	69	70	71	3	640	SIM4+LTRA	SIM4+LTRA	SIM4+LTRA	SIM4+LTRA	なし	remission	安定	安定	安定	安定	10	4	3	5	-6	-7	-5	-50	1.94	1.83	1.88	1.85	-0.11	-0.06	-0.09	-4.63918	105	102	105	106	1
remission	311	300	2014-04-22	上白根	喘息			F	0	NA	N	1	68	69	70	71	3	800	Q400+LABA+LTRA	Q400+LABA+LTRA	Q400+LABA+LTRA	Q400+LABA+LTRA	なし	remission	安定	安定	安定	安定	14	21	15	21	7	1	7	50	2.29	2.24	2.21	2.12	-0.05	-0.08	-0.17	-7.42358	127.9	128.7	130	128.5	0.6
remission	371	594	2015-05-29	さわのクリニック	喘息			F	0	A	N	4	76	77	78	79	4	1280	sim8+LTRA+SRT	sim4+LTRA+SRT	sim4+LTRA+SRT	sim4+LTRA+SRT	なし	remission	安定	安定	安定	安定	30	29	5	5	-1	-25	-25	-83.3333	1.16	1.16	1.32	1.23	0	0.16	0.07	6.03448	92.8	92.8	111	107	14.2
remission	382	164	2013-11-19	池部小児科	喘息＋鼻炎＋副鼻腔炎			F	0	A	n	7	63	64	65	66	4	1600	FP800+LABA+LTRA	Ad250x2+LTRA	FVC200+LTRA	FVC200+LTRA	なし	remission	安定ステップダウン	安定	安定	安定	42	40	56	52	-2	14	10	23.8095	1.86	1.73	1.85	1.85	-0.13	-0.01	-0.01	-0.537634	96.9	95	104	106	9.1
remission	454	183	2013-12-20	上白根	喘息			M	1	NA	N	0	83	84	85	86	3	640	sim4	sim4	sim4	sim6	なし	remission	初回	安定	安定	安定	21	21	24	17	0	3	-4	-19.0476	2.79	2.83	2.63	2.8	0.04	-0.16	0.01	0.358423	128	134	126	137	9
remission	470	573	2015-04-24	渡辺呼吸器	喘息			F	0	NA	n	1	83	84	85	86	4	1600	cic800+LTRA	cic800+LTRA	cic800+LTRA	cic800+LTRA	なし	remission	安定	安定	安定	安定	50	31	43	27	-19	-7	-23	-46	1.44	1.37	1.17	1.36	-0.07	-0.27	-0.08	-5.55556	153	157	137.6	194	41
remission	475	234	2014-02-21	渡辺ファミリークリニック	喘息	二回目	Af 心不全	M	1	A	EX	0	72	74	75	76	3	640	sim4+SRT	sim4+SRT	sim2+SRT	sim2+SRT	なし	remission	初回	安定、ステップダウン	たまに症状あり。	安定	16	25	11	27	9	-5	11	68.75	2.15	2.11	2.11	2.13	-0.04	-0.04	-0.02	-0.930233	83.7	85.8	87.2	89	5.3
remission	483	115	2013-08-30	武岡	喘息			F	0	NA	n	1	71	72	73	74	3	1000	Ad250x2+LTRA	Ad250x2+LTRA	FVC100＋LTRA	FVC100＋LTRA	なし	remission	悪化、PSL	安定	安定	安定	25	104	114	102	79	89	77	308	1.66	1.26	1.26	1.29	-0.4	-0.4	-0.37	-22.2892	115.3	90	90	94.9	-20.4
remission	500	78	2013-07-19	笹野台内科	喘息			M	1	NA	ex	2	72	73	74	75	2	400	BUD400	BUD400	BUD400	BUD400	なし	remission	安定	少し咳	安定	安定	26	38	20	20	12	-6	-6	-23.0769	2.9	2.8	2.84	2.76	-0.1	-0.06	-0.14	-4.82759	142	140	144	143	1
remission	514		2013.8.20				Ep+BA	F	0	NA	n	2	63	64	66	67	4	2000	PSL5+CIC400+SRT	PSL5+CIC400+SRT	PSL5+CIC400+SRT	PSL5+CIC400+SRT	なし	remission	安定	安定	安定	安定	52	29	37	43	-23	-15	-9	-17.3077	1.51	1.44	1.29	1.32	-0.07	-0.22	-0.19	-12.5828	95.6	91	84	89.2	-6.4
remission	520	144	2013-10-25	平野内科	喘息			M	1	NA	n	1	78	79	80	81	3	1000	Ad250x2+LTRA+SRT	Ad250x2+LTRA+SRT	Ad250x2+LTRA+SRT	Ad250x2+LTRA+SRT	なし	remission	安定	安定	安定	安定	43	41	12	12	-2	-31	-31	-72.093	2.03	2.09	2.01	2.13	0.06	-0.02	0.1	4.92611	93.5	99	97	106	12.5
remission	549		2013.7.3					F	0	A	c	0	54	55	57	58	3	640	Sim4+LTRA	Sim4+LTRA	Sim4+LTRA	Sim4+LTRA	なし	remission	初回	安定	安定	安定	11	17	10	7	6	-1	-4	-36.3636	2.06	1.97	1.57	1.71	-0.09	-0.49	-0.35	-16.9903	92.8	90	75	83	-9.8
remission	572	284	2014-04-11	梅澤医院	喘息	二回目		F	0	A	ex	4	66	67	68	69	3	1000	ad250x2	ad250x2	ad250x2	ad250x2	なし	remission	安定	安定	たまに咳	たまに咳	9	22	18	19	13	9	10	111.111	2.33	2.22	2.21	2.19	-0.11	-0.12	-0.14	-6.00858	132	132	133	133	1
remission	577		2014.3.25				血痰	F	0	A	n	0	72	74	75	77	2	400	ad100x2	ad100x2	ad100x2	fvc100	なし	remission	初回	咳少し	咳少し	安定	4	8	5	8	4	1	4	100	1.35	1.41	1.3	1.22	0.06	-0.05	-0.13	-9.62963	82.8	94.6	90.3	87.8	5
remission	623	271	2014-03-28	ひらの内科	喘息	二回目		F	0	A	n	1	38	39	40	41	3	640	sim4	sim4	sim4	sim4	なし	remission	安定	安定	安定	安定	9	15	6	11	6	-3	2	22.2222	3.06	2.97	2.94	2.99	-0.09	-0.12	-0.07	-2.28758	118	116	115	119	1
remission	630	328	2014-05-30	ひらの内科	喘息	４回目		F	0	A	n	2	39	40	41	42	3	1000	ad250x2+LTRA+SRT	ad250x2+LTRA+SRT	ad250x2+LTRA+SRT	ad250x2+LTRA+SRT	なし	remission	安定	たまに症状	安定	安定	16	17	8	40	1	-8	24	150	2.53	2.51	2.49	2.12	-0.02	-0.04	-0.41	-16.2055	92.7	90.9	91.2	78.8	-13.9
remission	637		2013.7.16					F	0	NA	n	1	76	77	78	79	2	320	sim2	sim2	sim2	sim2	なし	remission	痰	痰	痰	痰	11	22	19	10	11	8	-1	-9.09091	1.62	1.54	1.46	1.46	-0.08	-0.16	-0.16	-9.87654	104.5	101	98	100	-4.5
remission	645		2013.9.17					F	0	NA	n	3	67	68	69	70	3	640	sim4⇒2	sim2	sim2＋LTRA	sim2＋LTRA	なし	remission	安定ステップダウン	少し咳	安定	安定	32	19	29	13	-13	-3	-19	-59.375	1.65	1.56	1.83	1.71	-0.09	0.18	0.06	3.63636	93.8	91	110	104.3	10.5
remission	663	559	2015-04-07	ひらの内科	喘息			F	0	A	n	1	39	40	41	42	4	2000	ad500x2	ad500x2	ad500x2	ad500x2	なし	remission	少し咳	少し咳	安定	安定	17	7	7	7	-10	-10	-10	-58.8235	2.86	2.82	2.82	3.13	-0.04	-0.04	0.27	9.44056	117	118	118	133.8	16.8
remission	669	194	2013-12-28	瀬谷医院	喘息			F	0	A	n	2	26	27	28	29	3	1000	ad500x1+SRT	ad500x1+SRT	ad500x1+SRT	ad500x1+SRT	なし	remission	安定	安定	少し咳	安定	14	15	13	9	1	-1	-5	-35.7143	3.5	3.08	3.42	2.996	-0.42	-0.08	-0.504	-14.4	113	99	112	97	-16
remission	683	159	2013-11-15	あすかい内科	喘息			F	0	NA	n	2	40	41	43	44	3	800	cic400+LTRA	cic400+LTRA	cic600+LTRA	cic600+LTRA	なし	remission	安定	安定	安定	安定	33	19	58	12	-14	25	-21	-63.6364	2.7	2.62	2.58	2.35	-0.08	-0.12	-0.35	-12.963	99	97	97	89.4	-9.6
remission	692	292	2014-04-18	平野内科	喘息		心不全	F	0	NA	ex	0	66	68	69	70	3	1000	ad250x2+LTRA	ad250x2+LTRA	ad250x2+LTRA	ad250x2+LTRA	なし	remission	初回	安定	安定	安定	11	13	13	9	2	2	-2	-18.1818	1.79	1.73	1.63	1.62	-0.06	-0.16	-0.17	-9.49721	106	112	108	106.6	0.6
remission	710	386	2014-08-08	222クリニック	喘息	三回目		F	0	A	n	1	62	64	65	66	4	2000	ad500x2+LTRA	ad500x2+LTRA	ad500x2+LTRA	ad500x2+LTRA	なし	remission	安定	安定	安定	安定、薬剤変更	29	16	17	33	-13	-12	4	13.7931	2.36	2.2	2.07	2.12	-0.16	-0.29	-0.24	-10.1695	119	112	110	113	-6
remission	721	272	2014-03-28	あすかい内科	喘息	二回目	AD	M	1	A	ex	6	55	56	57	58	3	1000	Ad500x1+LTRA+SRT	Ad500x2+LTRA+SRT	Ad500x2+LTRA+SRT	Ad500x2+LTRA+SRT	なし	remission	安定	安定	安定	安定	43	50	31	34	7	-12	-9	-20.9302	4.26	4	3.83	3.66	-0.26	-0.43	-0.6	-14.0845	142	136	133	128	-14
remission	756	154	2013-11-05	希望ヶ丘いずみ	喘息			F	0	A	N	1	71	72	73	74	3	1000	AD250X2+SRT	AD250X2+SRT	ad500x2+SRT＋ltra	ad500x2+SRT＋ltra	なし	remission	安定	安定	安定	安定	40	47	23	9	7	-17	-31	-77.5	1.88	1.394	1.95	1.84	-0.486	0.07	-0.04	-2.12766	109.9	122	125	120	10.1
remission	825	133	2013-10-01	沢野	喘息			F	0	A	n	1	44	45	46	47	3	640	sim4	sim4	sim4	sim4	なし	remission	たまに咳	たまに咳	たまに咳	たまに咳	12	19	9	12	7	-3	0	0	2.67	2.58	2.6	2.56	-0.09	-0.07	-0.11	-4.11985	105	102	104	104	-1
remission	833		2013.8.9					F	0	A	ex	3	66	67	68	69	4	2000	ad500x2+SRT+IPD+PSL5	ad500x2+SRT+IPD+PSL5	ad500x2+SRT+IPD+PSL5	ad500x2+SRT+IPD+PSL5	なし	remission	安定	安定	安定	安定	16	18	17	15	2	1	-1	-6.25	1.43	1.37	1.33	1.37	-0.06	-0.1	-0.06	-4.1958	86.1	84	86.4	90.7	4.6
remission	877	97	2013-08-06	三保町循環器	喘息			F	0	A	n	2	42	43	45	46	2	400	bud400	bud400	FVC200+LTRA	FVC200+LTRA	なし	remission	安定	安定	痰がらみ	痰がらみ	33	33	11	14	0	-22	-19	-57.5758	2.6	2.72	2.69	2.57	0.12	0.09	-0.03	-1.15385	106.6	113	115	112	5.4
remission	891	304	2014-05-02	菊地医院	喘息			F	0	A	n	3	57	58	59	60	3	640	sim4	sim4	sim4	sim4	なし	remission	安定	軽度DOE	安定	安定	16	19	7	10	3	-9	-6	-37.5	2.12	2.29	2.33	2.32	0.17	0.21	0.2	9.43396	100	111	115	115	15
remission	899		2013.12.13					M	1	A	ex	2	69	70	71	72	3	640	sim4	sim4	sim4	sim4	なし	remission	安定	安定	安定	安定	15	13	4	12	-2	-11	-3	-20	2.75	2.81	2.77	2.79	0.06	0.02	0.04	1.45455	125.6	133	133	135	9.4
remission	914		2013.11.26					F	0	NA	n	3	71	72	73	74	3	640	sim4	sim4	sim4	sim4	なし	remission	安定	安定	安定	安定	21	28	22	11	7	1	-10	-47.619	1.95	2.05	2	2.13	0.1	0.05	0.18	9.23077	122	132	130	141	19
remission	1015	384	2014-08-05	かやま内科	喘息	二回目		F	0	A	ex	1	41	42	43	44	4	2000	ad500x2+LTRA	FVC200+LTRA	FVC200+LTRA	FVC200+LTRA	なし	remission	安定	安定	安定	安定	58	32	23	34	-26	-35	-24	-41.3793	2.21	2.31	2.27	2.33	0.1	0.06	0.12	5.42986	87	92	90.8	94.7	7.7
remission	1033	180	2013-12-13	三宅医院	喘息			F	0	NA	n	1	69	70	71	72	4	2000	ad500x2+CAM	ad500x2+CAM	ad500x2+CAM	ad500x2+CAM	なし	remission	たまに咳	安定	安定	安定	30	17	25	11	-13	-5	-19	-63.3333	2.24	1.88	2.13	2.05	-0.36	-0.11	-0.19	-8.48214	127	113	130	127	0
remission	1043	454	2014-11-14	ひらの内科	喘息			M	1	NA	ex	0	70	71	72	73	3	1000	ffc125(2-2)+LTRA	ffc125(2-2)+LTRA	ffc125(2-2)+LTRA	ffc125(2-2)+LTRA	なし	remission	初回	安定	安定	安定	89	96	89	69	7	0	-20	-22.4719	2.63	2.34	1.48	2.43	-0.29	-1.15	-0.2	-7.60456	122	108	110	118	-4
remission	1068	344	2014-06-10	松井内科	喘息	三回目		F	0	A	ex	1	45	47	48	49	2	500	ad250x1	ad250x1	ad250x1	ad250x1	なし	remission	一度発作	安定	安定	安定	37	9	22	17	-28	-15	-20	-54.0541	3.14	3.07	3.02	2.88	-0.07	-0.12	-0.26	-8.28025	109	106	109	106	-3
remission	1076	474	2014-12-02	ひらの	喘息	二回目		F	0	A	n	2	27	28	29	30	4	2000	ad500x2	ad500x2	ad500x2＋LAMA	ad500x2＋LAMA	なし	remission	発作あり	咳あり	それなり	それなり	16	15	12	14	-1	-4	-2	-12.5	2.86	2.35	3.04	2.69	-0.51	0.18	-0.17	-5.94406	96.6	79.4	105	93	-3.6
remission	1082	824	2016-04-19	梅澤医院	喘息			F	0	A	n	1	68	69	70	71	3	1000	ffc125(2-2)+LTRA+SRT+LAMA	ffc125(2-2)+LTRA+SRT+LAMA	ffc125(2-2)+LTRA+SRT+LAMA	ffc125(2-2)+LTRA+SRT+LAMA	なし	remission	安定	安定	安定	安定	1	5	11	13	4	10	12	1200	3.4	3.41	3.23	3.05	0.01	-0.17	-0.35	-10.2941	135	137	108	126	-9
remission	1087		2016.3.14					F	0	NA	n	1	83	84	85	86	4	2000	ad500x2+LTRA+SRT	ad500x2+LTRA+SRT	ad500x2+LTRA+SRT	ad500x2+LTRA+SRT	なし	remission	安定	安定	安定	安定	28	11	6	5	-17	-22	-23	-82.1429	0.78	0.84	0.81	0.87	0.06	0.03	0.09	11.5385	81.3	93.2	92	101	19.7
remission	1113		2014.5.30					M	1	A	n	0	50	51	52	53	3	1000	ad250x2	ad250x2	ad250x2	ad250x2	なし	remission	初回	安定	安定	安定	2	23	24	18	21	22	16	800	3.59	3.54	3.41	3.39	-0.05	-0.18	-0.2	-5.57103	107	108	105	106	-1
remission	1132	298	2014-04-22	上白根	喘息		sinusitis	F	0	NA	n	0	56	57	58	59	3	640	sim4+LTRA+SRT	sim4+LTRA+SRT	sim4+LTRA+SRT	sim4+LTRA+SRT	なし	remission	初回	安定	安定	咳	11	21	11	15	10	0	4	36.3636	2.45	2.4711	2.44	2.41	0.0211	-0.01	-0.04	-1.63265	107.9	110	111	110	2.1
well	36	421	2014-09-17	海老名呼吸器	喘息	二回目		F	0	NA	n	1	80	81	82	83	3	1000	Ad250x2	FVC100	FVC100	FVC100	あり	well	安定	安定	3度発作	安定	17	7	12	12	-10	-5	-5	-29.4118	1.93	2	2.08	2.07	0.07	0.15	0.14	7.25389	134	138.9	165	109	-25
well	70	73	2013-07-12	小島クリニック	喘息			F	0	NA	n	0	81	82	83	84	3	1000	ad250x2	ad250x2	ad250x2	AD250X2+fp100	あり	well	初回	安定	不安定調節	安定	16	15	25	39	-1	9	23	143.75	1.23	1.3	1.23	1.29	0.07	0	0.06	4.87805	98.4	112	109	119	20.6
well	133	135	2013-10-04	川本胃腸科	喘息		AIA?	F	0	NA	n	1	65	66	67	68	3	1000	ad250x2+LTRA	ad250x2+LTRA	ad250x2+LTRA	ad250x2+LTRA	あり	well	痰交じり	安定	一度発作	安定	15	23	32	13	8	17	-2	-13.3333	1.85	2.1	2.21	2.21	0.25	0.36	0.36	19.4595	97.34	112	121	123	25.66
well	150	87	2013-07-30	平野内科	喘息			F	0	NA	n	2	71	72	73	74	3	1000	ad500x2+LTRA	ad500x2	ad500x2	ad500x2	あり	well	安定ステップダウン	安定	安定	一度発作あり	26	30	16	24	4	-10	-2	-7.69231	1.82	1.82	1.61	1.65	0	-0.21	-0.17	-9.34066	123.8	117	115.8	122	-1.8
well	166	354	2014-06-20	はしば内科	喘息	二回目		M	1	NA	ex	3	82	83	84	85	3	1000	ad250x2+LTRA+SRT	ad250x2+LTRA+SRT	ad250x2+LTRA+SRT	ad250x2+LTRA+SRT	あり	well	安定	安定	安定	一度発作	17	28	10	20	11	-7	3	17.6471	2.99	3.15	2.99	2.89	0.16	0	-0.1	-3.34448	146	162	157	154	8
well	233	79	2013-07-23	サンクリニック	喘息			F	0	NA	n	0	61	63	64	65	3	640	sim4+LTRA	sim4+LTRA	sim4+LTRA	sim4+LTRA	あり	well	初回	一度発作あり	安定	たまにSABA	27	26	32	26	-1	5	-1	-3.7037	2.17	2.18	1.82	1.98	0.01	-0.35	-0.19	-8.75576	108.5	112	96.8	107	-1.5
well	336		2014.5.29					F	0	NA	N	3	74	77	78	79	3	1000	AD250X2+LTRA	AD250X2+LTRA	AD250X2+LTRA＋lama	AD250X2+LTRA＋lama	あり	well	安定	息切れ少しステップアップ	発作一度	安定	21	17	14	19	-4	-7	-2	-9.52381	1.62	1.44	1.6	1.58	-0.18	-0.02	-0.04	-2.46914	100.6	91.7	103	106	5.4
well	388		2015.8.21					F	0	A	c	1	53	54	55	56	3	1000	Ad250x2	Ad100x2	Ad250x2	Ad250x2	あり	well	安定	発作あり。	6回くらい発作	安定	25	18	29	6	-7	4	-19	-76	1.87	1.64	1.72	1.65	-0.23	-0.15	-0.22	-11.7647	93.5	84	90.5	88	-5.5
well	416	187	2013-12-20	222	喘息			F	0	NA	n	3	68	70	71	72	4	2000	ad500x1	ad500x1	Fp200	Ad500x1	あり	well	たまに咳	安定ステップダウン	悪化、ステップアップ	安定	34	18	27	19	-16	-7	-15	-44.1176	1.78	1.87	1.72	1.84	0.09	-0.06	0.06	3.37079	104	113	108	118	14
well	493	55	2013-06-21	かなた	喘息			M	1	A	n	0	49	50	51	52	4	2000	ad500x2	ad500x2	ad500x2	ad500x2	あり	well	初回	一度発作	それなり	それなり	80	60	51	47	-20	-29	-33	-41.25	3.68	4.16	3.7	3.94	0.48	0.02	0.26	7.06522	109	128	115	123	14
well	564	618	2015-06-23	ひらの内科	喘息			M	1	A	c	0	63	64	65	66	3	640	sim4+LTRA	sim4+LTRA	sim4+LTRA	sim4+LTRA	あり	well	初回	少し咳	発作あり	発作x2	41	20	21	7	-21	-20	-34	-82.9268	2.84	2.69	2.63	2.79	-0.15	-0.21	-0.05	-1.76056	107	103	102	109	2
well	589	775	2016-01-26	あすかい内科	喘息			F	0	NA	n	3	73	74	75	76	4	2000	ad500x2+LTRA	ad500x2+LTRA	ad500x2+LTRA	ad500x2+LTRA	あり	well	安定	一度発作	安定	安定	52	40	41	46	-12	-11	-6	-11.5385	1.57	1.69	1.64	1.6	0.12	0.07	0.03	1.91083	104	112	112	112	8
well	614	142	2013-10-22	ひるかわ	喘息			F	0	A	n	3	71	72	73	74	4	2000	A500x2	A500x2	sim4	cic400+LAMA	あり	well	一度発作	一度発作、変更	嗄声、DOE	安定	5	13	5	16	8	0	11	220	1.88	1.92	1.9	1.78	0.04	0.02	-0.1	-5.31915	117	125	129	127	10
well	651	95	2013-08-06	平野内科	喘息			F	0	NA	ex	0	49	50	51	52	3	1000	ad250x2	ad250x2	F800	F800	あり	well	初回	一度発作	安定	受診時発作	40	77	15	25	37	-25	-15	-37.5	2.44	2.45	2.47	2.41	0.01	0.03	-0.03	-1.22951	96.1	98.4	100	100	3.9
well	676	153	2013-11-05	平野内科	喘息			F	0	A	ex	2	53	54	55	57	4	1280	sim8+LTRA+srt	sim8+LTRA+srt	sim8+LTRA+srt	sim8+LTRA+srt	あり	well	少し症状あり	発作３回	それなり	発作一度	48	96	8	24	48	-40	-24	-50	2.35	2.09	2.19	2.14	-0.26	-0.16	-0.21	-8.93617	103	94.6	100	101	-2
well	687	149	2013-11-01	上大岡内科呼吸器科	喘息			F	0	NA	n	0	49	50	51	52	3	640	sim4+LTRA+SRT	sim4+LTRA+SRT	sim4+LTRA+SRT	sim4+LTRA+SRT	あり	well	初回	安定	小発作2度	小発作2度	28	20	19	17	-8	-9	-11	-39.2857	2.53	2.22	2.39	2.37	-0.31	-0.14	-0.16	-6.32411	114	101	110	110	-4
well	701	110	2013-08-16	池部	喘息			M	1	A	n	3	75	76	77	78	4	2000	PSL5+Ad500x2+LTRA+SRT	PSL5+Ad500x2+LTRA+SRT	PSL5+Ad500x2+LTRA+SRT	PSL5+Ad500x2+LTRA+SRT	なし	well	安定	安定	時々SABA	安定	118	38	109	100	-80	-9	-18	-15.2542	1.49	1.47	1.56	1.41	-0.02	0.07	-0.08	-5.36913	73.4	76.2	85.2	77.5	4.1
well	765	156	2013-11-08	平野内科	喘息			M	1	NA		3	48	49	50	51	4	2000	ad500x2+SRT	ad500x2+SRT	ad500x2+SRT	ad500x2+SRT	あり	well	安定	安定	安定	好酸球増多	63	47	70	58	-16	7	-5	-7.93651	2.89	2.74	2.93	2.81	-0.15	0.04	-0.08	-2.76817	92.3	89	96.4	92	-0.3
well	863	250	2014-03-11	松以内か	喘息	三回目		F	0	NA	n	5	70	71	72	73	3	1000	ad250x2+LTRA	ad100x2+LTRA	ad100x2+LTRA	ad100x2+LTRA	あり	well	安定ステップダウン	一度発作	二度発作	安定	16	22	13	23	6	-3	7	43.75	1.61	1.69	1.8	1.73	0.08	0.19	0.12	7.45342	97	102	115	111	14
well	883	417	2014-09-12	上白根病院	喘息			F	0	NA	n	0	54	55	56	57	4	2000	FVC200	FVC200	FVC200	FVC200	あり	well	初回	安定	安定	一度発作	13	15	12	12	2	-1	-1	-7.69231	2.5	2.55	2.53	2.7	0.05	0.03	0.2	8	107	111	112	121	14
well	922		2015.6.23					M	1	NA	ex	2	75	76	77	78	4	2000	ad500x2+SRT+LTRA	ad500x2+SRT+LTRA	ad500x2+SRT+LTRA	ad500x2+SRT+LTRA	あり	well	軽度咳	安定	安定	DOEたまに	6	9	9	5	3	3	-1	-16.6667	2.03	1.79	1.12	1.32	-0.24	-0.91	-0.71	-34.9754	111	101	93.6	78.6	-32.4
well	930	487	2014-12-22	ひらの	喘息			M	1	A	n	2	65	66	67	68	3	1000	ad250x1+SRT	F100	F100	F100	あり	well	安定	ICS中止で再発	安定	安定	33	84	36	63	51	3	30	90.9091	3.77	3.72	3.69	3.71	-0.05	-0.08	-0.06	-1.59151	147	149	150	150.8	3.8
well	944	436	2014-10-10	池部小児科	喘息	三回目		F	0	A	n	2	45	46	47	48	3	640	sim4	sim4	sim4	sim4	あり	well	安定	安定	発作気味	安定	10	23	9	14	13	-1	4	40	2.93	2.93	3.04	2.93	0	0.11	0	0	114	113.3	120	116	2
well	966	147	2013-10-29	松井内科	喘息			F	0	NA	n	1	68	69	70	71	3	1000	ad500x2+LTRA	ad500x2+LTRA	ad500x2+LTRA	FFC125(2-2)+LTRA	あり	well	発作で再調整	一度発作	それなり	一度発作	24	16	23	14	-8	-1	-10	-41.6667	2.46	2.47	2.22	2.29	0.01	-0.24	-0.17	-6.91057	151	154	140	148	-3
well	982	230	2014-02-14	ひらの内科	喘息			M	1	NA	n	0	60	61	62	63	3	640	sim4+LTRA+SRT	sim4+LTRA+SRT	sim4+LTRA+SRT	sim4+LTRA+SRT	あり	well	初回	一度発作	安定	ステップアップ？	29	38	32	46	9	3	17	58.6207	2.62	3.03	2.78	2.44	0.41	0.16	-0.18	-6.87023	87.3	105.6	97.9	87	-0.3
well	998	263	2014-03-25	あすかい内科	喘息	二回目		M	1	NA	n	1	34	35	36	37	2	400	bud400	bud400	BUD800	BUD800	あり	well	安定	症状ステップアップ	安定	安定ステップダウン	38	44	18	27	6	-20	-11	-28.9474	4.41	4.5	4.53	4.46	0.09	0.12	0.05	1.13379	116.4	119.7	121	120	3.6
well	1010	302	2014-04-22	緑台	喘息			F	0	A	n	3	59	60	61	62	3	1000	ad250x2+LTRA	ad250x2+LTRA	ad250x2+LTRA	ad250x2+LTRA	あり	well	安定	安定	DOEあり	安定	46	18	18	23	-28	-28	-23	-50	2.65	2.57	2.45	2.52	-0.08	-0.2	-0.13	-4.90566	123.8	124.8	120.7	126	2.2
well	1106	492	2015-01-06	上白根	喘息			F	0	NA	N	0	62	64	65	66	3	960	SIM6+smart	SIM6+smart	SIM6+smart	SIM6+smart	あり	well	初回	一度発作	たまに咳	たまに咳	18	19	15	20	1	-3	2	11.1111	2.01	2.2	2.16	2.14	0.19	0.15	0.13	6.46766	102	117	120	120	18
[truncated: 63 more columns]
